# Supplementary material for: Ralstonia solanacearum type III effector RipAS associates with potato type one protein phosphatase StTOPP6 to promote bacterial wilt
Source: Hortic Res. 2023 May 3;10(6):uhad087. doi: 10.1093/hr/uhad087 (PMC10273071; doi:10.1093/hr/uhad087)
Supplement: Web_Material_uhad087 [file web_material_uhad087.zip]

Archive with 2 entries (2 files):
- Supplemental Data S1.xls
- Supporting information.docx
