# Supplementary material for: Ralstonia solanacearum type III effector RipAS associates with potato type one protein phosphatase StTOPP6 to promote bacterial wilt
Source: Hortic Res. 2023 May 3;10(6):uhad087. doi: 10.1093/hr/uhad087 (PMC10273071; doi:10.1093/hr/uhad087)
Supplement: Web_Material_uhad087 [file web_material_uhad087.zip › Supplemental Data S1.xls]

	OE-RipAS-10-2	OE-RipAS-10-3	OE-RipAS-6-2	OE-RipAS-6-3	E3_1	E3_3
Soltu.DM.S001600.1	0.244641429	0.29311073	0.262583753	0.255673736	0.430905399	0.725624486
Soltu.DM.S001610.1	0	0.067873724	0	0.088807028	0	0
Soltu.DM.S000420.1	0	0	0	0	0	0
Soltu.DM.09G000160.1	0	0.055477257	0	0	0	0
Soltu.DM.09G000170.1	0	0	0	0	0	0
Soltu.DM.09G000180.1	0	0	0	0	0.101199922	0
Soltu.DM.09G000190.1	0	0.075193439	0	0	0	0
Soltu.DM.09G000200.1	0	0	0	0	0	0
Soltu.DM.09G000210.1	0	0	0	0	0	0
Soltu.DM.09G000220.1	112.5240551	113.1463913	95.86651949	99.32037645	99.58286843	97.71105949
Soltu.DM.09G000230.1	0	0	0	0	0	0
Soltu.DM.09G000240.1	63.43647867	59.94173689	61.38010249	63.57877051	73.61762383	63.40999634
Soltu.DM.09G000250.1	0	0	0	0.092066001	0	0
Soltu.DM.09G000260.1	0	0.035535432	0.047751717	0	0.022389017	0
Soltu.DM.09G000270.1	0	0	0.044713286	0	0	0
Soltu.DM.09G000280.1	5.611661349	3.765140563	6.290927001	6.073247371	6.602046314	6.838670479
Soltu.DM.09G000290.1	7.225782406	6.388870305	5.76495498	8.520828839	9.528471491	8.455723384
Soltu.DM.09G000300.1	3.651975167	3.269065577	2.230240043	3.717957178	4.055960136	4.233206017
Soltu.DM.09G000310.1	0.107889619	0	0	0	0	0.142226023
Soltu.DM.09G000320.1	71.16906981	71.73454079	57.69165862	61.27371489	66.58335736	62.6353365
Soltu.DM.09G000330.1	1.700184096	1.51234128	1.866352332	1.696089153	2.022369459	2.699718912
Soltu.DM.09G000340.1	47.12393243	37.64020486	40.14947772	46.26667827	59.9282363	65.17150502
Soltu.DM.09G000350.1	6.552073093	6.737332133	4.930910993	11.64869596	6.746264577	11.41712426
Soltu.DM.09G000360.1	90.05830413	103.4202645	54.27139751	107.8255203	95.60316646	105.1289847
Soltu.DM.09G000370.1	45.62894527	47.20749021	24.84724211	38.19597155	23.74942501	19.23248637
Soltu.DM.09G000380.1	222.3885202	222.5916893	234.7698232	300.1132926	563.0025605	494.0861312
Soltu.DM.09G000390.1	36.66285414	36.19352292	36.20020857	36.24280864	34.50499145	32.32527152
Soltu.DM.09G000400.2	5.878883318	7.043630305	7.151388141	6.894929317	5.851351929	6.113783933
Soltu.DM.09G000410.1	11.83289613	11.61486386	13.57567593	12.4764349	11.83041402	13.48427331
Soltu.DM.09G000420.1	9.458143444	13.65212078	9.842623766	16.40754244	15.41502506	12.46824429
Soltu.DM.09G000430.2	6.679774668	4.668531777	4.540796153	5.061228356	3.529677265	3.302117225
Soltu.DM.09G000440.1	40.60089926	39.50634909	33.01941155	34.70662431	36.32427978	35.25165898
Soltu.DM.09G000450.1	30.22678581	26.89338075	27.60527802	26.00760929	24.56546746	24.88886801
Soltu.DM.09G000460.1	16.85701843	15.21317086	13.39376699	15.17672175	20.19832507	19.38399276
Soltu.DM.09G000470.1	0	0	0	0	0	0
Soltu.DM.09G000480.1	194.2644893	183.6976361	168.1017501	166.3184586	148.0602277	147.7832326
Soltu.DM.09G000490.1	2.702468115	1.755340446	1.785028113	1.986347709	1.883101015	1.761696561
Soltu.DM.09G000500.2	33.17834254	30.80524808	33.72015608	31.84108074	30.3581906	32.88131788
Soltu.DM.09G000510.1	3.652056622	3.8695925	2.319942748	3.115713579	4.876055731	4.224830447
Soltu.DM.09G000520.1	0.068832803	0.109960298	0.073881092	0	0.415681398	0.090739183
Soltu.DM.09G000530.1	45.07474476	59.99275706	32.6797165	33.31802968	35.58493995	36.38874688
Soltu.DM.09G000540.1	426.9679941	399.1528687	331.4680249	281.596407	250.308533	257.4780253
Soltu.DM.09G000550.1	11.58789522	11.55891437	10.30641232	10.34790559	10.1026477	10.39901884
Soltu.DM.09G000560.1	2.081772593	1.683599439	3.5471934	3.154695181	3.378678683	4.76823341
Soltu.DM.09G000570.1	0.033632841	0	0	0	0	0
Soltu.DM.09G000580.1	0	0	0	0	0	0
Soltu.DM.09G000590.1	8.885438463	8.713689741	8.824370593	8.625199805	11.58478049	12.4219053
Soltu.DM.09G000600.1	18.2675545	20.39025987	15.83668235	21.78371414	16.5005238	17.28913409
Soltu.DM.09G000610.1	18.61646384	18.44760318	19.98181981	17.61278974	17.21593593	15.72115868
Soltu.DM.09G000620.1	11.98743002	10.89394881	12.40708235	11.02592988	10.92652975	10.7231174
Soltu.DM.09G000630.1	10.45222978	10.33997845	12.88812974	9.29819101	8.701586271	10.1606632
Soltu.DM.09G000650.1	1.313280773	1.45945323	2.226757072	1.690766111	1.455914828	1.229430496
Soltu.DM.09G000670.1	14.8193144	15.3816609	16.35983469	14.79742522	14.33071627	13.89432819
Soltu.DM.09G000680.1	50.3209192	47.02357379	48.25695392	46.55465295	47.38600027	46.65549768
Soltu.DM.09G000690.1	155.189268	160.1213466	192.2948446	182.3608643	156.0792082	156.4885533
Soltu.DM.09G000700.1	19.83400306	21.37465954	21.28865496	19.41234279	19.48762097	23.44864117
Soltu.DM.09G000710.1	20.58217921	19.12894392	16.923251	17.45767504	20.32995644	19.49274969
Soltu.DM.09G000720.1	31.64145643	29.80238245	32.39158158	31.53918163	30.8346523	28.20951572
Soltu.DM.09G000730.1	34.78435356	34.25061146	29.35306646	31.92569121	35.81584284	34.80981908
Soltu.DM.09G000740.2	137.6042371	132.7912966	142.3586763	139.6476492	125.0089608	129.5125135
Soltu.DM.09G000750.1	12.29617338	11.7582045	17.10162205	13.63499326	14.00300679	15.60068409
Soltu.DM.09G000780.1	0.125518642	0	0.134724344	0	0	0.165465569
Soltu.DM.09G000800.1	0	0	0	0	0	0
Soltu.DM.09G000810.1	6.348477046	5.21114112	5.467426048	5.507118743	3.20749978	2.910925638
Soltu.DM.09G000820.1	0.298513246	0.238437226	0.1602033	0.233981211	0.175264631	0.065586093
Soltu.DM.09G000830.1	0	0	0	0	0	0
Soltu.DM.09G000840.1	0.239058326	0.403111714	0.427651964	0.166559239	0.454489828	0.350155354
Soltu.DM.09G000850.1	0.107087466	0.02851201	0.0383138	0.074611109	0.323350679	0.235280967
Soltu.DM.09G000860.1	7.566554475	7.804565754	8.249393109	6.102062216	6.776208607	8.246756049
Soltu.DM.09G000870.4	71.93652416	69.10724871	59.5045426	59.29382031	69.53286123	70.76798526
Soltu.DM.09G000880.1	0.034478191	0.027539428	0.074013733	0.036033013	0.069404614	0.09090209
Soltu.DM.09G000890.1	7.893813469	7.058034457	5.058361875	4.802117448	6.522117646	7.765715356
Soltu.DM.09G000900.1	79.17471409	76.2265838	80.77367041	81.98197973	67.19438503	65.56211665
Soltu.DM.09G000910.1	0.278323945	0.285828476	0.213383278	0.124660797	0.200095083	0.157243677
Soltu.DM.09G000920.1	1.948267612	1.714970857	1.451006289	1.371268766	1.440684598	1.048291183
Soltu.DM.09G000930.1	0.069413321	0.166331511	0.037252093	0.072543572	0.104796786	0.457522266
Soltu.DM.09G000940.1	1.905193668	1.400030221	1.063360001	1.194665971	1.457359188	0.904151145
Soltu.DM.09G000950.1	1.241214862	0.743564564	1.665308993	0.324297118	1.561603817	1.36353135
Soltu.DM.09G000960.1	9.914805074	8.989637934	8.532750666	9.272830567	10.27893095	10.32274269
Soltu.DM.09G000980.1	8.286809498	6.855478537	6.317971936	6.529749621	9.466004995	8.973390474
Soltu.DM.09G000990.3	30.05540585	27.93112056	29.01900754	29.17329906	27.79203449	28.98280402
Soltu.DM.09G001000.1	6.360677152	10.61712201	7.483636972	7.457150645	4.268015377	3.278747677
Soltu.DM.09G001010.1	13.02729745	17.90391699	15.72164591	13.56838655	13.64807248	12.1997713
Soltu.DM.09G001020.1	4.28881314	5.937856085	4.603360342	5.677479571	3.837059062	3.455068892
Soltu.DM.09G001030.1	8.731147619	8.398792637	7.893558595	9.680882573	10.20530573	10.14849498
Soltu.DM.09G001040.1	55.90780748	54.23942801	47.65353857	47.60882808	50.60119103	48.57184058
Soltu.DM.09G001050.1	25.67614851	23.90820839	24.61458181	26.42968717	26.48027545	27.54183488
Soltu.DM.09G001060.1	4.879877735	4.969693208	6.416273631	5.13181448	3.837186016	4.503046041
Soltu.DM.09G001070.1	40.39411669	41.54918064	30.91923696	38.02810416	66.78015428	53.15456995
Soltu.DM.09G001080.1	0	0	0	0	0	0
Soltu.DM.09G001090.1	0	0	0	0	0	0
Soltu.DM.09G001100.1	3.808042482	3.854531365	3.981622538	4.528703003	3.171968825	2.812914673
Soltu.DM.09G001110.1	5.1034403	5.44577424	7.01834583	5.041903776	5.658301222	4.993166877
Soltu.DM.09G001120.1	102.9366385	111.198008	115.656941	120.936077	97.86636855	100.7033053
Soltu.DM.09G001130.1	19.69440064	19.74115587	22.56791682	17.13278694	16.52798874	17.62507056
Soltu.DM.09G001140.1	72.92328528	72.62982489	76.91405798	70.9594318	71.38733672	64.67266214
Soltu.DM.09G001150.1	2.84508921	2.31985684	2.57660308	2.32296161	2.237174193	2.773846414
Soltu.DM.09G001160.1	21.02532262	20.46076386	22.76444219	21.78156883	18.1586527	19.60747216
Soltu.DM.09G001170.1	17.41053906	16.53925137	17.84801461	17.26157184	15.14348562	16.07834389
Soltu.DM.09G001180.1	1.669943667	1.000399667	1.792419534	1.745251157	1.680798698	1.375882177
Soltu.DM.09G001190.1	40.34442154	31.49268765	24.19409789	26.1926553	22.99506494	32.43432383
Soltu.DM.09G001200.1	38.68125519	39.63810644	22.81812684	25.76722342	55.32873705	59.03435773
Soltu.DM.09G001210.1	2.194783105	1.533946155	1.177875694	2.580478497	1.656787288	2.893283664
Soltu.DM.09G001220.1	143.1053599	155.7339846	143.484839	134.5934009	127.6338217	129.1328227
Soltu.DM.09G001230.1	179.4386033	164.8860335	148.3981705	170.2189634	129.59189	120.6653398
Soltu.DM.09G001240.1	202.3530009	199.8923584	192.0719564	197.0974852	160.630705	171.7322081
Soltu.DM.09G001250.1	3.513884006	2.748238982	1.885798442	3.289809519	3.020952679	2.316097469
Soltu.DM.09G001260.1	105.2837456	99.87304282	99.15357591	97.98937012	103.2509838	107.5433538
Soltu.DM.09G001270.1	25.07181253	25.62229658	23.98959893	26.44450158	33.39383825	36.94388839
Soltu.DM.09G001280.1	315.9014273	270.6182197	354.7826209	315.601544	355.1807512	328.2094763
Soltu.DM.09G001290.1	70.80847252	59.7533579	67.9721368	68.13797293	98.144852	90.12487302
Soltu.DM.09G001300.1	95.41974354	115.5989516	80.12508638	82.3578003	131.0627812	113.7246412
Soltu.DM.09G001310.1	21.39448093	25.67661048	27.33482024	20.37305203	29.84090959	34.28786567
Soltu.DM.09G001320.1	91.66016986	83.39832399	81.90194171	68.23466894	87.41808708	76.91675604
Soltu.DM.09G001330.1	20.02878143	19.56168708	17.22940646	15.30620522	18.79226322	15.02352155
Soltu.DM.09G001340.1	54.89336502	47.12672726	57.01292827	47.73968086	45.75318652	45.94969287
Soltu.DM.09G001350.1	3.225815034	3.452667158	3.393152545	3.034157247	3.766268975	2.806614753
Soltu.DM.09G001360.1	0.999070344	3.014691866	0.953194203	1.624193273	1.787670291	1.317029414
Soltu.DM.09G001370.1	5.004523977	4.874828883	5.109534922	4.719943013	10.01268165	7.240871458
Soltu.DM.09G001380.1	5.24978786	4.99966095	6.501708707	5.838232113	13.14203935	7.719084775
Soltu.DM.09G001390.1	119.0753972	115.6760053	146.2991278	151.813912	187.4909776	172.4443014
Soltu.DM.09G001400.1	210.8866635	196.3354907	237.0797919	241.2221592	271.6992654	237.6075197
Soltu.DM.09G001410.1	125.744028	131.3258534	137.830713	150.0630668	155.4235014	148.5862775
Soltu.DM.09G001420.1	192.1927783	234.3837934	231.8141756	216.4586179	231.9502203	200.2999293
Soltu.DM.09G001430.1	19.22615053	23.71435486	18.7410585	17.97450213	20.40424753	17.06905998
Soltu.DM.09G001440.2	12.98654962	11.31599623	14.69930938	14.99109946	16.57636052	14.55164568
Soltu.DM.09G001450.1	3.475900845	3.019305781	3.474333565	3.223976402	3.651554184	4.668038265
Soltu.DM.09G001460.1	19.33959409	19.06630256	10.88705527	12.29664636	20.69039524	22.28541555
Soltu.DM.09G001470.1	32.5542598	31.56457331	29.61010838	28.5527926	29.28393851	31.74760741
Soltu.DM.09G001490.1	129.0091409	133.6514808	167.8367193	156.9379526	130.8188144	125.9149437
Soltu.DM.09G001500.1	8.789556693	8.795684345	9.71900022	9.393912317	10.91648273	10.27515464
Soltu.DM.09G001520.1	19.59190243	14.87842149	17.76296224	15.64094237	15.03842132	16.69632136
Soltu.DM.09G001530.1	3.708358426	3.270101485	2.642941985	3.441523845	5.464326765	4.028174926
Soltu.DM.09G001540.2	10.83956991	10.39762471	8.71263722	9.078229763	8.46897282	9.363090981
Soltu.DM.09G001550.1	22.74358357	23.49106023	19.42569862	18.31554284	17.79094622	17.01887014
Soltu.DM.09G001560.1	0.050054784	0.079962441	0.053725868	0.104624092	0	0
Soltu.DM.09G001570.1	41.73706599	42.48936743	42.71154308	39.09416127	37.9765123	36.6153479
Soltu.DM.09G001580.1	6.314067426	7.627852371	7.717750256	8.407019127	6.26464616	4.917115275
Soltu.DM.09G001590.1	15.77755327	19.02701489	19.10581516	20.61753644	16.19148584	11.79541915
Soltu.DM.09G001600.1	3.431571842	4.102125051	4.986165442	4.952539092	3.524365179	2.492643594
Soltu.DM.09G001610.1	32.03887687	29.82913642	26.24971211	25.15526439	28.46178162	31.14057338
Soltu.DM.09G001620.1	42.25585584	39.69697123	41.5121726	41.89673046	38.12100922	40.42731089
Soltu.DM.09G001630.1	17.8665209	18.02817616	19.50112174	19.66447034	17.46142108	16.61199946
Soltu.DM.09G001640.1	2.754409076	2.200082135	1.170250005	2.818650151	2.021478514	1.588568346
Soltu.DM.09G001650.1	0.647337714	0.804316336	2.702055665	1.42822988	1.447879028	1.896346971
Soltu.DM.09G001660.1	0.101789852	0.162609133	0.054627627	0.053190075	0.102451511	0.067092488
Soltu.DM.09G001670.1	2.975563026	3.892917669	3.524187294	4.771855457	2.685087145	2.840467711
Soltu.DM.09G001680.1	31.03320451	28.79300026	30.90041819	29.8307293	23.99971847	24.26845131
Soltu.DM.09G001690.1	17.3149752	14.82263333	16.58471201	15.09336479	12.30867914	13.15284024
Soltu.DM.09G001700.1	51.17030611	48.19559856	50.13570897	52.44198235	46.14063522	45.56921771
Soltu.DM.09G001710.2	17.74536428	19.56729901	19.84803786	18.90020666	17.34845582	17.9360584
Soltu.DM.09G001720.1	7.126874638	7.046067547	7.810049475	7.969124769	8.979041832	10.38053114
Soltu.DM.09G001730.1	0.49495753	0.513951031	0.47813253	0.569005854	0.597809846	0.456736145
Soltu.DM.09G001740.1	30.06710567	25.80609577	26.35902535	24.59191825	27.72500607	36.68186623
Soltu.DM.09G001760.1	139.5034221	130.5979579	114.1776642	105.5871693	118.2457072	126.3218977
Soltu.DM.09G001770.4	1.328254905	1.281972291	1.277163486	1.012195376	4.12207404	4.158574143
Soltu.DM.09G001780.1	0.056705764	0.271762114	0.243458559	0.355577746	0.456594922	0.149505307
Soltu.DM.09G001790.1	0.207989374	0.124598514	0	0	0	0.068545755
Soltu.DM.09G001800.1	0	0.088667408	0	0	0	0
Soltu.DM.09G001810.1	31.2166362	26.25431348	24.09483167	22.9330174	19.35998851	20.57574239
Soltu.DM.09G001820.1	3.142530355	1.725689425	1.12433589	2.121075128	1.581478775	2.157633414
Soltu.DM.09G001830.1	0.282416944	0.338370475	0	0.147576385	0.284252721	0
Soltu.DM.09G001840.1	2.133816908	1.880700267	3.474958943	2.383839224	2.814210846	5.431835231
Soltu.DM.09G001860.1	8.758137856	8.59771268	8.355974415	7.368136349	7.116018479	6.283242704
Soltu.DM.09G001870.1	0.305910035	0.298644384	0.328345879	0.426273734	0.273687576	0.582497375
Soltu.DM.09G001880.1	0	0	0	0	0	0
Soltu.DM.09G001890.1	0.086506091	0.023032225	0.030950187	0	0	0
Soltu.DM.09G001900.1	2.447808619	2.980465328	4.325489109	3.182144467	2.223357034	2.675912612
Soltu.DM.09G001920.1	0.664210677	0.968808098	0.77491822	0.814887946	0.552262429	0.875599004
Soltu.DM.09G001930.1	30.21042445	30.43288609	28.38237175	29.82699903	39.02802134	37.29497974
Soltu.DM.09G001940.1	0.586392433	0.644023195	0	0.383022678	0.368877577	0.869641559
Soltu.DM.09G001950.1	17.68285952	18.22936635	17.51382855	17.16562843	16.82109364	13.8820761
Soltu.DM.09G001960.1	21.89517311	20.13856373	15.19256173	22.88255404	36.84046205	30.46694338
Soltu.DM.09G001970.1	0	0	0	0	0	0
Soltu.DM.09G001980.1	3.619668472	2.867114018	5.633452598	3.499182883	2.793117836	3.061806076
Soltu.DM.09G001990.1	0.301639039	0.219030865	0.500358904	0.143291682	1.103999145	1.626697443
Soltu.DM.09G002000.1	20.29550854	33.11929199	29.04534381	41.28113959	27.45622873	22.43938751
Soltu.DM.09G002010.2	32.64470523	30.49605435	32.13345665	34.62353102	40.86780705	38.02760805
Soltu.DM.09G002020.1	29.96034073	28.59304547	30.4092933	28.83893897	29.23775076	28.57981903
Soltu.DM.09G002030.1	77.63268778	60.38104088	62.22739515	61.44189628	58.35225668	58.81247307
Soltu.DM.09G002040.1	61.01681296	58.15258559	58.22353826	69.75957727	72.73687723	70.46981014
Soltu.DM.09G002050.1	16.65969023	17.29571971	15.64085024	14.63035055	14.5638371	15.56745922
Soltu.DM.09G002060.1	6.94894322	6.357803144	5.560038226	4.225344907	5.086627638	3.664191482
Soltu.DM.09G002080.1	4.612398993	3.818119251	3.150431714	1.840515958	2.278986881	2.874332024
Soltu.DM.09G002090.1	51.41371345	49.22069493	50.20391569	48.96036735	40.98733757	45.80411058
Soltu.DM.09G002100.2	12.76963191	12.21154322	10.94603375	12.53555589	12.39171538	12.53815223
Soltu.DM.09G002110.1	7.856325888	7.269670304	7.971725774	8.838747757	9.506156569	13.41269821
Soltu.DM.09G002120.1	25.02220518	23.37400399	20.41439994	20.42269977	19.83266323	18.83665285
Soltu.DM.09G002130.1	1.872260103	2.885987635	1.586505887	1.853707472	2.115851496	1.732011315
Soltu.DM.09G002140.1	14.711236	12.82725039	13.37565999	12.29598937	12.60559959	14.09769725
Soltu.DM.09G002150.1	14.67098279	13.814069	13.04584905	12.6186038	12.63762237	12.49341935
Soltu.DM.09G002160.1	10.40235743	11.039764	12.70083134	12.69604109	11.324169	12.37043158
Soltu.DM.09G002170.1	1062.717946	1133.641653	841.1522538	1237.35153	1252.438037	1326.204542
Soltu.DM.09G002180.1	223.949165	236.9906229	142.5447715	225.2343577	276.7448396	264.6818759
Soltu.DM.09G002190.1	0	0	0	0	0	0
Soltu.DM.09G002210.1	10.33277644	9.061312364	9.565315783	10.62253829	10.78781857	10.57312535
Soltu.DM.09G002220.1	8.147503127	7.499173873	7.627747826	7.950049573	7.273630084	7.600147498
Soltu.DM.09G002240.1	2.045191924	1.927642666	2.458611672	1.752685667	2.531937974	2.9117711
Soltu.DM.09G002250.1	4.64810422	4.274249965	5.450170583	4.490324164	4.560377213	4.428195167
Soltu.DM.09G002270.1	79.95025569	79.77520951	69.26985116	65.8426605	65.77598689	73.14037028
Soltu.DM.09G002280.1	9.877323433	10.45973969	8.559477935	7.310729107	11.01172124	9.664185721
Soltu.DM.09G002290.1	7.020243101	7.674951832	9.218941994	7.787693217	7.10535052	8.42725492
Soltu.DM.09G002300.1	13.73058421	14.12789694	15.11984665	13.60540746	13.62070318	15.17930672
Soltu.DM.09G002310.1	5.546084463	6.347363401	5.419751307	5.796189727	7.248444384	7.092909845
Soltu.DM.09G002320.3	23.43816468	34.37011919	28.06789523	31.0599381	31.02696271	27.61439146
Soltu.DM.09G002330.1	3976.489058	4189.510509	3961.651035	3790.370771	4308.253977	4441.382442
Soltu.DM.09G002340.1	0.561166135	0.498034466	0.334623777	0.39098159	0.062757094	0.246586676
Soltu.DM.09G002350.1	0.577574501	1.672347312	1.162377329	1.433599165	1.380656073	1.332433266
Soltu.DM.09G002360.1	1.522296209	1.30946623	1.633943417	1.162613957	1.944704591	2.083958127
Soltu.DM.09G002370.1	8.641958477	6.327527891	3.607244312	4.766717223	2.899377754	4.746793511
Soltu.DM.09G002380.1	0.33110952	0.661183688	0.177696764	0.173020589	0	0
Soltu.DM.09G002390.1	3.25670307	2.328225582	1.796058112	2.237704131	2.426712174	2.632824883
Soltu.DM.09G002400.1	190.4864121	198.3765501	217.2703138	207.2131982	196.6875179	194.6612979
Soltu.DM.09G002410.1	40.20362974	37.49167061	35.09829523	34.72473367	34.8414333	31.98776194
Soltu.DM.09G002420.1	12.32431416	12.48899981	11.22392353	11.34488674	11.97841457	12.27519982
Soltu.DM.09G002430.1	0	0	0	0	0	0
Soltu.DM.09G002440.4	197.6702746	194.2347106	220.8985825	200.8317199	208.2504234	216.8004714
Soltu.DM.09G002450.1	0.391038845	0.138818657	0.186541399	0.181632473	0.174924751	0.114553086
Soltu.DM.09G002460.1	200.0430521	192.6732653	203.422997	198.3275033	184.2200929	203.4688323
Soltu.DM.09G002470.1	0.22862324	0.182612638	0.122695385	0.119466597	0.115054673	0
Soltu.DM.09G002480.1	5.817868259	4.582475892	4.943608715	4.729067652	3.985119493	4.473836241
Soltu.DM.09G002490.1	21.78534711	21.33198469	22.57315591	22.21915425	22.22415977	20.84696558
Soltu.DM.09G002500.1	0	0.030988811	0.04164207	0	0	0
Soltu.DM.09G002510.1	0	0	0	0	0	0
Soltu.DM.09G002520.1	142.9714844	138.9096433	169.9030128	151.9615115	133.1855525	133.0864994
Soltu.DM.09G002530.1	9.582045737	7.97523368	8.296986019	9.067439581	10.41425692	9.287925808
Soltu.DM.09G002540.1	190.5118863	189.4376448	198.4142446	200.7285093	197.5134391	201.8464735
Soltu.DM.09G002550.1	13.47402128	14.96834555	18.28557025	18.12809267	13.4057251	13.883095
Soltu.DM.09G002560.1	42.31057436	42.76735968	48.46158608	46.65870666	39.28291655	40.63629582
Soltu.DM.09G002570.3	209.1876369	198.9428251	178.2890867	181.3640261	186.1822649	188.271289
Soltu.DM.09G002580.1	224.9237004	226.43137	229.4738319	219.48186	237.7343325	246.3537885
Soltu.DM.09G002590.1	9.659089915	7.832087482	12.77611146	9.788775331	7.905162038	9.003232401
Soltu.DM.09G002600.1	32.47539586	43.5605416	29.97921086	27.06286542	27.39757121	27.5836678
Soltu.DM.09G002610.1	202.0204575	217.0407422	204.1795926	182.2523552	194.8341616	203.4740004
Soltu.DM.09G002620.1	23.09925595	27.4060251	18.30505823	17.96452693	22.94349336	29.56033661
Soltu.DM.09G002630.4	22.38833734	21.54103257	20.44033239	22.83111641	22.95846192	21.29105709
Soltu.DM.09G002650.1	170.2478244	181.4649796	163.5309489	189.6113764	180.143717	180.3957017
Soltu.DM.09G002660.1	51.86491454	52.8878465	47.89773647	45.94941908	50.08216866	48.18375013
Soltu.DM.09G002670.1	9.663615969	9.422411484	7.970040972	9.081208604	8.454309903	9.684500107
Soltu.DM.09G002690.2	15.11501572	13.80965002	13.77892321	11.57698948	11.87885225	12.28280801
Soltu.DM.09G002710.1	35.68131419	31.43377167	31.31341387	28.95417059	35.52883601	35.63120882
Soltu.DM.09G002720.1	0	0.098646055	0	0	0	0
Soltu.DM.09G002730.1	2.632854733	3.958570723	2.992184222	1.294863762	2.026446817	1.837468456
Soltu.DM.09G002740.1	0	0.337131023	0	0.220553718	0	0
Soltu.DM.09G002750.1	43.55510239	45.20932409	25.17026856	27.94029017	23.81907563	21.80945511
Soltu.DM.09G002760.1	12.95740711	13.98474224	14.48438199	12.84813119	13.0734422	12.91502788
Soltu.DM.09G002770.1	27.10614291	21.89068992	26.01653388	20.90665449	20.26879819	35.29328879
Soltu.DM.09G002780.1	33.46483301	32.41815574	38.73525225	29.32216582	36.96976095	29.71598615
Soltu.DM.09G002790.1	43.32882762	46.73676165	48.32372939	47.27322866	42.81174865	42.05423673
Soltu.DM.09G002800.1	62.28347403	62.15242763	58.50857073	59.45345931	59.34518001	61.47910262
Soltu.DM.09G002810.1	31.30971623	34.97397234	34.71483985	35.54534978	30.55344281	34.98877865
Soltu.DM.09G002820.1	0.211036837	0.084282756	0	0	0.212408627	0
Soltu.DM.09G002830.1	17.84242999	16.7965607	14.84606173	17.08007021	13.65744628	13.14401639
Soltu.DM.09G002840.1	5.662437691	5.635636811	4.968301727	6.528355635	5.020763349	5.331811744
Soltu.DM.09G002850.2	52.59699438	50.25390763	57.06983539	52.68476931	46.37561929	47.8930211
Soltu.DM.09G002860.1	17.76096774	14.24518149	13.86442218	17.71818993	27.92266983	23.60698327
Soltu.DM.09G002870.1	47.89111741	47.20007465	34.1631481	40.19967724	43.48003029	41.23406836
Soltu.DM.09G002880.1	398.5712897	412.8348098	466.9922344	434.6810846	399.4853493	404.3581788
Soltu.DM.09G002890.1	0.037435384	0.089704454	0.040180945	0.117370692	0.188393616	0
Soltu.DM.09G002900.1	0	0	0	0	0	0
Soltu.DM.09G002910.1	0	0.148926811	0	0	0	0
Soltu.DM.09G002920.1	3.270114363	2.902223707	3.266202407	3.085317872	2.194247255	2.933769108
Soltu.DM.09G002930.1	12.0497896	12.49578241	15.50554724	14.5429819	12.55880203	12.25197327
Soltu.DM.09G002940.1	0.313114438	0.395991535	0.308072107	0.327234592	0.420199674	0.378367599
Soltu.DM.09G002950.1	6.316381611	5.91155329	9.861284878	8.66827402	7.641770824	7.569637493
Soltu.DM.09G002960.4	14.66590571	14.97024038	19.07926657	17.17182019	18.3563814	18.22547122
Soltu.DM.09G002970.1	9.275739054	10.18367076	8.805735222	8.651251407	11.71653614	11.35089558
Soltu.DM.09G002980.1	19.48676911	22.5580317	24.55351171	33.64741569	20.46619591	21.96555429
Soltu.DM.09G002990.1	90.01424556	99.66716814	113.5290957	109.1005723	103.2872348	103.731638
Soltu.DM.09G003000.1	20.69802401	19.00388848	27.2547348	25.53399401	21.74533315	24.40203479
Soltu.DM.09G003010.2	0.480108804	0.434618077	0.480965908	0.23415453	0.257722467	0.295356041
Soltu.DM.09G003020.1	10.93581165	12.6976654	14.77252433	11.15021573	13.15458425	14.48651057
Soltu.DM.09G003030.1	0.363817227	0.518926304	0.446285784	0.86908312	0.73236425	0.274059346
Soltu.DM.09G003040.1	68.74601429	73.88136796	69.17411683	72.04008943	91.75915854	88.79026317
Soltu.DM.09G003050.1	0.957557726	0.594882165	1.141984745	0.500369792	1.285042772	1.753201666
Soltu.DM.09G003060.1	22.33029996	19.47541748	21.10229041	19.27864185	25.94004762	26.49914294
Soltu.DM.09G003070.1	8.026987649	8.272968029	6.901822183	7.396727376	9.946928923	9.443807915
Soltu.DM.09G003080.1	4.132866432	3.659941704	4.41186773	4.788724228	3.888444239	3.908470915
Soltu.DM.09G003090.1	45.77813477	43.87392356	37.07956045	41.40054421	46.70989933	45.97369959
Soltu.DM.09G003110.1	5.516143709	5.038360377	4.687224752	4.724014269	5.140740698	5.083445533
Soltu.DM.09G003120.1	0.876911058	0.770475238	0.470612435	0.458228044	0.661958391	0.693595399
Soltu.DM.09G003130.1	14.04334039	12.20566537	12.19961125	11.85217582	13.32112181	15.21637622
Soltu.DM.09G003140.1	7.559724266	8.835021364	9.053699221	8.150130059	6.968117806	6.818598414
Soltu.DM.09G003150.2	78.55899898	77.12149784	77.20378811	75.98017274	63.71792347	64.76796092
Soltu.DM.09G003160.1	57.61305651	55.35585217	47.68042235	50.14557951	48.46930709	50.87780616
Soltu.DM.09G003170.1	4.840515803	5.000102439	5.937743548	5.210947312	3.736405949	4.94170291
Soltu.DM.09G003180.2	34.3385778	35.07110457	32.57753514	35.10581761	33.25756835	35.67486334
Soltu.DM.09G003190.1	19.53993259	19.11645368	25.29532492	24.62966635	29.7076831	31.73074995
Soltu.DM.09G003200.2	67.60901269	64.67252481	55.30349324	59.79962699	113.0787812	124.2252333
Soltu.DM.09G003210.1	48.28322028	36.50314684	24.49776689	27.59907926	50.50700131	56.00608337
Soltu.DM.09G003220.2	17.82817823	17.06680394	16.05934506	14.94465336	16.89220803	16.39553391
Soltu.DM.09G003230.1	2.875227867	2.209922427	3.697498206	2.494624535	2.839315314	2.216958175
Soltu.DM.09G003240.1	47.704428	47.73183515	59.31669219	53.80572185	48.01451812	48.47789118
Soltu.DM.09G003250.1	15.48126311	14.35084761	14.14185474	13.17510418	13.65299504	12.31600479
Soltu.DM.09G003260.1	6.778006648	5.865088241	3.63755729	5.903055385	5.400801698	7.818248136
Soltu.DM.09G003280.1	5.528525625	6.197762244	4.788838048	4.561451888	7.516905287	7.86337511
Soltu.DM.09G003290.1	0.029053483	0	0	0	0	0
Soltu.DM.09G003300.1	27.53784696	28.37402992	27.07435775	27.99975156	27.71684951	27.84129666
Soltu.DM.09G003310.1	5.691538406	5.235361161	4.630988328	4.336431891	3.973016042	4.525942061
Soltu.DM.09G003320.1	0.337658939	0.101139307	0.135908734	0.088221487	0.042481725	0.111280141
Soltu.DM.09G003330.1	0.035629596	0.085377337	0.038242717	0.111709026	0.035861197	0.046968891
Soltu.DM.09G003340.1	115.3080079	105.217586	82.09969388	90.50932041	87.78499809	84.09955128
Soltu.DM.09G003350.2	42.32869383	38.09012363	39.02540396	39.01322671	42.38665855	40.39219048
Soltu.DM.09G003360.1	22.11010009	20.86757562	22.68261309	20.34645967	21.722069	22.07770444
Soltu.DM.09G003370.1	12.66477169	12.07090467	14.67777668	13.23590004	11.69135466	12.85443206
Soltu.DM.09G003380.1	30.05328005	28.30287895	25.44909102	26.2423756	25.88966012	27.56528229
Soltu.DM.09G003390.1	1.777424084	2.154052048	5.657562508	2.978531031	2.930222198	2.949071713
Soltu.DM.09G003400.1	4.394216175	3.249885922	4.19243891	3.40176073	2.129486486	3.647253771
Soltu.DM.09G003410.1	14.77257859	12.58622486	8.280365454	5.832420534	10.57322942	11.46803675
Soltu.DM.09G003420.1	0.825993642	0.49482134	0.443286551	0.863242508	0	0
Soltu.DM.09G003430.1	0.694133211	0.517475811	0.745041855	0.918885248	0.512339844	0.488023751
Soltu.DM.09G003460.1	194.5400875	173.0291263	205.3037334	201.7074025	192.5186828	189.8717405
Soltu.DM.09G003470.1	21.67348316	21.25611101	24.14645172	24.94462547	19.88144745	20.61464611
Soltu.DM.09G003480.1	9.882855079	9.026683145	10.46497251	8.846409616	8.876556507	9.464375986
Soltu.DM.09G003490.1	0.85733715	0.890236608	0.64415077	0.627199635	0.862910046	1.356226718
Soltu.DM.09G003500.1	6.075371464	6.579929889	4.310456628	5.649841213	6.477608922	6.855065518
Soltu.DM.09G003510.1	8.001813404	7.600634103	9.099355022	8.814697568	8.140895495	9.408059212
Soltu.DM.09G003520.1	5.111694478	6.975060152	5.772352927	5.898690834	3.912284215	4.562537201
Soltu.DM.09G003530.1	0.037581902	0	0	0	0.037826194	0
Soltu.DM.09G003540.1	0	0.111966873	0.150458574	0.073249592	0.141088942	0.36958003
Soltu.DM.09G003550.1	0.653209258	0.417400314	0.420669891	0.682666269	0.262982109	0.861096329
Soltu.DM.09G003560.1	24.70735367	24.28000542	22.05933865	21.79182512	24.26509777	26.74736409
Soltu.DM.09G003570.1	36.26125282	38.15262243	29.48687614	34.38576911	40.38749842	42.16001905
Soltu.DM.09G003580.1	48.59229659	45.96209306	43.79752465	40.10395022	42.52420705	43.38598302
Soltu.DM.09G003590.1	27.50737635	24.9047181	31.7930819	33.05640023	30.02242028	28.40654782
Soltu.DM.09G003600.1	35.9386912	33.5297941	33.28540365	34.03576461	31.92112356	29.01191353
Soltu.DM.09G003610.1	26.42127432	27.08343148	31.23433747	27.84286989	24.78321621	25.44523197
Soltu.DM.09G003620.1	0.136281624	0.217709685	0.219415046	0.249247874	0.308626845	0.628788732
Soltu.DM.09G003630.1	39.70226174	29.8727782	17.43927355	23.97750313	36.9128774	38.00245642
Soltu.DM.09G003640.1	3.110960356	2.311513671	1.863696158	1.638227593	2.767091368	2.734025899
Soltu.DM.09G003650.4	15.90855576	13.88820336	13.67385397	12.98282544	12.48210298	12.89484647
Soltu.DM.09G003660.1	21.78739369	20.72172876	16.99653962	19.95301762	20.68561906	17.61772874
Soltu.DM.09G003670.1	3.429348602	5.149676379	2.944689235	2.723838413	3.037443361	3.254944122
Soltu.DM.09G003680.1	25.31117545	19.44709979	26.65005362	23.93330823	14.0722937	16.20662555
Soltu.DM.09G003690.1	42.11863601	39.39452626	38.3562504	40.14077662	49.91542383	51.63935971
Soltu.DM.09G003700.1	0.104371479	0	0.112026221	0.109078197	0.210099837	0.275176435
Soltu.DM.09G003710.1	29.18203235	26.90832921	19.80673653	29.48889455	36.06674748	30.83205916
Soltu.DM.09G003720.1	0.718780935	1.324905508	0.712151331	0.693410728	1.224305385	1.093311365
Soltu.DM.09G003730.1	2.421131877	2.289079168	2.863874436	2.788510211	1.79035333	2.54030802
Soltu.DM.09G003740.1	2.400544021	2.314142907	2.487754698	2.768329422	2.957698571	2.291555488
Soltu.DM.09G003750.1	0.056650006	0.180996596	0.182414377	0	0.11403649	0.149358301
Soltu.DM.09G003760.1	2.361190841	2.003874332	2.185888679	2.498516577	2.198298707	2.101039751
Soltu.DM.09G003770.1	418.5588556	402.3157279	416.2502276	413.9517589	448.4974963	403.2875767
Soltu.DM.09G003780.1	5.948883044	5.950284156	7.037122459	5.787739884	6.293223031	6.90014511
Soltu.DM.09G003790.1	31.43350324	31.14120825	30.27785944	28.23208438	28.81221181	29.48771296
Soltu.DM.09G003800.1	12.92299392	12.84460949	13.47735745	11.05017301	10.68938617	12.89764971
Soltu.DM.09G003810.1	8.013846206	7.943649733	8.465981549	6.055070157	6.721615093	7.042861551
Soltu.DM.09G003820.1	11.18604018	10.83250635	10.09390897	8.483360006	7.472623076	10.30918728
Soltu.DM.09G003840.1	25.65444614	24.79257958	21.87371551	24.22630078	24.67555535	26.86483136
Soltu.DM.09G003850.1	31.83424144	27.08589608	25.81245608	26.21807482	22.98605787	21.43897129
Soltu.DM.09G003890.1	0	0	0	0	0	0
Soltu.DM.09G003930.1	0.737054028	0.490601116	0.571357613	0.513528059	0.329708913	0.539791728
Soltu.DM.09G003970.1	46.73302429	48.11808282	49.14160095	50.82463351	49.82961006	46.01201112
Soltu.DM.09G003980.1	13.92928163	12.14588662	13.45578613	12.00988313	14.52609674	13.87377123
Soltu.DM.09G003990.1	1.484685931	1.446209449	1.321501014	1.438104505	1.895256357	2.33908618
Soltu.DM.09G004020.1	14.69069068	14.59119514	16.83075981	15.6869443	16.32908979	16.46116419
Soltu.DM.09G004030.1	592.7761326	628.9609516	754.073789	669.7542062	576.2970761	615.4720428
Soltu.DM.09G004040.1	14.99362014	13.9305036	11.78748194	12.63691116	17.12422614	16.87748804
Soltu.DM.09G004060.1	1.331845453	1.098127002	1.429524751	0.763303358	1.513470863	1.868983575
Soltu.DM.09G004070.1	19.23327439	17.74202782	18.4397859	15.53641505	16.7674858	16.89019699
Soltu.DM.09G004080.1	87.08508212	77.05168477	85.9207839	80.28155323	81.14430149	77.95394229
Soltu.DM.09G004090.1	8.241090931	7.71440882	7.524681617	7.482552534	8.369724778	8.799234056
Soltu.DM.09G004100.1	41.93728889	65.40385016	30.93903161	31.37764933	40.31657158	36.10237318
Soltu.DM.09G004110.1	54.79959092	53.48127867	54.10866468	54.08911135	50.16853343	52.92052008
Soltu.DM.09G004120.1	25.82970101	23.88712654	19.46584712	21.39458722	20.78886116	23.30381298
Soltu.DM.09G004130.1	6.083648205	6.056004916	5.579594377	5.48021241	5.277827117	5.356507729
Soltu.DM.09G004180.1	64.72608131	56.83475509	52.18359128	49.6352539	51.24653255	49.23615094
Soltu.DM.09G004190.1	13.21053238	13.272007	13.72030104	12.72309025	12.43536661	12.64365787
Soltu.DM.09G004200.1	28.52503124	36.42497548	18.02782872	26.67334993	30.88262298	25.97593843
Soltu.DM.09G004210.1	29.76293925	26.79464915	28.62097852	26.40578838	23.43352387	24.42552221
Soltu.DM.09G004220.1	26.59682246	26.20223924	22.25150108	21.28804785	27.11342795	27.59363369
Soltu.DM.09G004230.1	33.92227535	31.32752613	31.2896577	28.64167465	28.76901957	29.03605897
Soltu.DM.09G004240.2	36.23397916	33.68201834	32.73269668	29.97351898	29.60144566	31.49001993
Soltu.DM.09G004250.1	55.49814684	62.53257713	54.75444622	57.467365	52.44570646	53.50056889
Soltu.DM.09G004260.1	329.5939369	357.4409073	426.6269479	388.2860375	327.3918823	307.3286752
Soltu.DM.09G004270.1	1309.762914	1464.771721	1514.37419	1410.629701	1293.133223	1214.991495
Soltu.DM.09G004280.1	20.27126062	17.76493197	22.90313849	19.98461742	22.05509573	18.28394538
Soltu.DM.09G004290.1	6.605168862	6.158315042	7.72034803	5.478208804	5.9856595	6.600192691
Soltu.DM.09G004300.1	0	0	0	0	0	0
Soltu.DM.09G004310.1	1.61110337	0.926544658	1.521752155	1.818458001	3.89178222	3.73796715
Soltu.DM.09G004320.1	38.81443009	36.40421509	25.25796822	28.40949331	23.82117873	20.32429898
Soltu.DM.09G004330.1	239.8702508	241.3548704	160.3847178	181.6232673	194.8805504	192.056566
Soltu.DM.09G004340.1	0.711272303	0.909005129	1.526875899	1.040686801	4.29537445	3.187969963
Soltu.DM.09G004350.1	107.8206612	102.6459606	98.2633769	93.7604284	97.99076229	102.7277766
Soltu.DM.09G004360.1	25.40478432	25.82809825	24.9979501	23.06186149	24.85180932	25.79769954
Soltu.DM.09G004370.2	59.20435198	55.82825278	58.29108272	60.85080194	61.80684872	67.07367149
Soltu.DM.09G004380.2	13.53377574	11.62537933	11.44255226	12.60325565	18.53014391	16.49541892
Soltu.DM.09G004390.1	4.144596597	2.880887343	3.803354794	3.637137914	4.362600244	4.712906463
Soltu.DM.09G004400.1	0.173952465	0.500199833	0.298736589	0.072718798	0.245116477	0.137588218
Soltu.DM.09G004410.1	0.15062237	0.330851132	0.282921123	0.15741481	0.227402177	0.099279341
Soltu.DM.09G004460.1	14.02814811	10.46304736	17.43441059	12.56992075	11.50641853	18.52407224
Soltu.DM.09G004470.1	15.03998358	15.63211764	15.7114038	14.70956798	18.86147092	19.79119119
Soltu.DM.09G004480.1	18.9537828	21.18646973	22.70676489	19.21931406	17.37464954	17.80158163
Soltu.DM.09G004490.1	10.99277915	8.760698068	9.885652041	17.87963686	25.54243401	26.86109882
Soltu.DM.09G004500.1	17.35705853	16.89737562	16.60701204	18.52198921	21.57544774	18.24548756
Soltu.DM.09G004510.1	0	0	0	0	0	0
Soltu.DM.09G004520.1	408.3668315	422.2186793	552.0556142	504.0534664	432.3524493	423.5043963
Soltu.DM.09G004530.1	23.71948199	23.17749363	19.44971855	23.27913377	24.29781566	24.15226737
Soltu.DM.09G004540.1	32.92587625	39.29919252	26.46674273	27.82462764	27.72811841	29.91456423
Soltu.DM.09G004550.1	0.039139305	0.125049958	0.168039331	0.327234592	0.393937195	0.567551398
Soltu.DM.09G004560.1	2.40701449	2.046639749	3.916992284	2.272119431	1.2504055	1.535351001
Soltu.DM.09G004570.1	6.606297147	5.522206159	5.029529213	6.261961152	6.417289428	7.49360469
Soltu.DM.09G004580.1	3.112689694	2.395849103	4.009174144	3.489645118	2.506338333	2.461991134
Soltu.DM.09G004590.1	11.30423405	9.388366101	11.58178776	9.733131454	4.913103886	7.535600847
Soltu.DM.09G004600.1	8.114090158	9.468704278	9.097702185	9.142009334	8.591873343	9.304709375
Soltu.DM.09G004610.2	0.117517708	0.187734359	0.252273224	0.122817267	0.059140801	0.116188724
Soltu.DM.09G004620.1	16.32792938	15.03537531	13.12137956	13.70445017	14.13499874	15.76223553
Soltu.DM.09G004630.1	0.360081603	0.479358174	0.128830154	0.752639562	0.604037032	0
Soltu.DM.09G004650.1	4.291822833	5.14213529	3.855516188	4.534120112	5.117929962	5.288735119
Soltu.DM.09G004660.1	0	0	0	0.028428312	0	0
Soltu.DM.09G004670.1	1.735119711	2.658714295	2.318467676	2.849575722	2.174087805	1.913888472
Soltu.DM.09G004680.1	20.66433216	18.47911743	16.99653962	19.83564692	30.97191051	29.23950779
Soltu.DM.09G004690.1	0.493649895	0.279297586	0.44154569	0.580400376	0.70388321	0.406722757
Soltu.DM.09G004700.2	4.935550146	5.875493923	6.774725727	5.654096212	4.824335307	4.441810073
Soltu.DM.09G004710.1	0.942136207	1.163001793	1.378955068	1.402341304	1.465493215	1.241975706
Soltu.DM.09G004720.1	86.43676218	89.73173395	96.9982741	91.50158247	89.40180301	91.61849277
Soltu.DM.09G004730.1	25.75129041	20.91744757	23.63187472	20.5772163	22.74596016	23.68602015
Soltu.DM.09G004740.1	47.73865378	39.67306616	59.52750003	66.49609322	51.486373	63.02958807
Soltu.DM.09G004830.1	1.550899826	1.5140645	1.479684321	1.380714649	0.867211691	0.605772253
Soltu.DM.09G004880.1	1.045134812	0.521750393	1.262009672	1.09226603	0.657455273	0.861096329
Soltu.DM.09G004890.1	0	0	0	0	0	0.070322867
Soltu.DM.09G004900.1	7.350631348	6.109337274	5.40198163	7.128448261	4.465708264	3.317299373
Soltu.DM.09G004920.1	7.162856757	5.856475777	6.537988433	7.839534934	9.735551341	8.698969607
Soltu.DM.09G004930.1	0	0	0.090805395	0	0	0.111525251
Soltu.DM.09G004940.1	2.354447903	2.197825363	2.039969352	1.986286583	2.598162241	2.411960071
Soltu.DM.09G004950.1	19.49953127	20.11624439	20.26431393	17.39886106	16.68501431	17.25363863
Soltu.DM.09G004960.1	2.309801807	1.291466694	2.054199019	1.620804554	1.926276171	1.870443262
Soltu.DM.09G004970.1	0.169450166	0.13534819	0.242503819	0.531274985	0.454804354	0.446757036
Soltu.DM.09G004980.1	1.344304652	1.227156924	1.442897725	1.806334948	1.932918502	1.265811603
Soltu.DM.09G005000.1	2.756180173	0.781176283	2.004024618	1.207940037	1.789739354	2.109686005
Soltu.DM.09G005010.1	22.76503753	21.86963462	19.61406271	18.06442602	21.80365248	23.54640429
Soltu.DM.09G005020.1	0.17262339	0.241294901	0.347407157	0.496121958	0.065154556	0.170671227
Soltu.DM.09G005050.1	0	0	0	0	0	0
Soltu.DM.09G005060.1	0.086506091	0.069096674	0.030950187	0.120542873	0.087068401	0.114037081
Soltu.DM.09G005070.2	64.28882377	57.58214056	56.538639	54.39027068	51.14911869	49.96419197
Soltu.DM.09G005080.1	44.85935914	44.85112356	51.99945463	47.71538127	41.00580374	44.30827087
Soltu.DM.09G005090.2	31.32554068	28.32820043	31.80264373	28.25493627	32.38266063	33.79881371
Soltu.DM.09G005100.1	12.53531669	14.64893917	16.23839883	14.64944741	11.12515794	12.69881737
Soltu.DM.09G005110.1	5.244562039	5.082351719	6.00172605	5.481069899	6.248993552	6.354475919
Soltu.DM.09G005140.1	96.02176085	87.35057944	68.30359611	81.09908432	82.08014415	79.81573774
Soltu.DM.09G005150.1	0	0.053077722	0	0.208343131	0.066882993	0
Soltu.DM.09G005160.1	38.80263977	38.6633095	40.53855513	41.73611517	37.96450187	36.3515127
Soltu.DM.09G005170.1	14.14285959	12.99755903	13.51552022	13.42595281	12.1846088	13.30399017
Soltu.DM.09G005180.1	25.41752493	23.46035296	24.25038193	25.57990667	26.34075214	26.30902547
Soltu.DM.09G005190.1	4.371722445	4.489598503	7.038525487	3.263477774	8.643131515	7.409628896
Soltu.DM.09G005200.1	5.027480812	3.616621017	6.200605787	4.699407994	3.865837005	7.409628896
Soltu.DM.09G005210.1	0.089926727	0.215486713	0.289566215	0.407255538	0.301704241	0.118546352
Soltu.DM.09G005220.1	0	0	0	0	0	0
Soltu.DM.09G005230.1	0	0	0	0	0	0
Soltu.DM.09G005250.2	35.51280997	32.91897146	27.2547348	23.54288406	47.70933764	51.19504706
Soltu.DM.09G005260.1	324.7080695	295.3287138	303.7430022	323.20246	314.3769748	318.6353346
Soltu.DM.09G005270.1	11.57447248	12.18244471	12.85349622	11.65297914	11.6971623	13.17604222
Soltu.DM.09G005280.1	6.45031676	10.14824428	11.381636	11.49068033	17.16510324	15.78238385
Soltu.DM.09G005290.1	42.68940501	42.35494926	42.33644449	40.63239666	39.02530498	41.7648066
Soltu.DM.09G005300.1	1.803374092	1.238276139	1.324382473	1.322595605	1.050845314	1.084385558
Soltu.DM.09G005310.1	13.9386427	14.2879662	12.46743426	15.70022311	14.18512772	12.65811603
Soltu.DM.09G005320.2	863.0725742	820.7769626	1035.19161	918.1634621	713.2104572	795.6461838
Soltu.DM.09G005330.1	16.28604375	14.70031732	12.47884237	11.01903672	10.8016034	10.92072756
Soltu.DM.09G005340.2	12.43774629	11.85291435	11.80330678	13.10431672	11.44993409	12.83029751
Soltu.DM.09G005350.1	65.20378149	64.12040327	50.70168715	53.13421284	62.10989311	61.76680694
Soltu.DM.09G005360.1	64.54569144	61.24905571	65.11313543	56.49600794	52.17509092	60.13053984
Soltu.DM.09G005370.1	274.2571946	274.8425839	240.3693849	241.8398856	263.8992865	261.5313229
Soltu.DM.09G005380.1	0.841539028	0.594619577	0.868517892	0.507397457	0.684122841	0.597349296
Soltu.DM.09G005390.1	152.0117223	139.0029758	116.7376873	111.7840803	154.7707613	141.2710478
Soltu.DM.09G005400.1	0.915814482	0.665005559	0.804257609	0.870103539	0.670376359	0.768267158
Soltu.DM.09G005410.1	17.64447803	15.6254169	15.31552084	16.99702658	20.69329529	19.6192371
Soltu.DM.09G005420.1	0	0	0.19446061	0	0	0
Soltu.DM.09G005430.1	0	0	0	0	0	0
Soltu.DM.09G005440.1	116.2623191	107.0175744	102.1002141	113.4915483	111.8033436	111.3276752
Soltu.DM.09G005450.1	10.85463384	9.241787395	10.60088124	9.39942409	9.988746547	8.679850992
Soltu.DM.09G005460.1	72.05621888	72.08697098	74.25755802	81.47688107	75.17500215	67.42813608
Soltu.DM.09G005470.2	7.558431116	6.529758901	5.759826148	7.111742825	6.435400484	6.110814635
Soltu.DM.09G005480.1	18.34377979	18.01663173	18.34006626	18.53197411	15.2832766	16.56899622
Soltu.DM.09G005490.1	23.02060164	22.41921304	22.13235979	22.70784318	24.78100644	22.47627013
Soltu.DM.09G005500.1	18.28506187	18.84490572	14.84123374	16.24714385	16.21750311	16.73361437
Soltu.DM.09G005510.1	9.7296386	10.52042717	5.609242104	7.415386831	5.217169409	6.889151645
Soltu.DM.09G005520.1	12.14135335	10.72363574	9.084679553	11.7128102	14.45282528	14.23557122
Soltu.DM.09G005540.1	14.78103214	15.88808321	16.9266972	16.65354109	12.69255497	11.95186921
Soltu.DM.09G005550.1	48.2890291	48.42362769	34.34605416	37.91635071	44.18447206	40.36567983
Soltu.DM.09G005560.1	10.27758339	9.632661874	10.9789494	10.84311233	15.03745072	17.47463645
Soltu.DM.09G005570.1	11.23739815	10.98062446	10.83703949	10.4922426	11.76975128	11.27950933
Soltu.DM.09G005580.3	35.69156507	34.13592152	22.77930646	26.86531512	30.73721338	28.0538135
Soltu.DM.09G005590.1	0.033770842	0.053948868	0.03624764	0.211762596	0.135961442	0.089037158
Soltu.DM.09G005600.1	32.12775151	27.79149505	26.09341096	26.91793255	28.47075253	30.08164045
Soltu.DM.09G005610.1	0.450102004	0.479358174	0.966226155	0.54879968	0.453027774	0.494457657
Soltu.DM.09G005620.1	0.83369998	0.665917219	0.659359204	0.687865555	0.596216294	0.549514557
Soltu.DM.09G005630.1	27.47074166	26.39562588	24.34266539	24.27869553	26.1002453	27.56202684
Soltu.DM.09G005640.1	6.086473409	4.395388405	3.669142447	3.83399603	11.41289072	17.47589391
Soltu.DM.09G005650.1	0.102150809	0.326371522	0	0	0.102814814	0.269321618
Soltu.DM.09G005660.1	1.663369086	2.65722956	1.94766847	3.318725626	2.891767838	2.790765739
Soltu.DM.09G005670.1	11.45238442	11.06771277	14.1477615	10.69856142	11.74431495	10.82438052
Soltu.DM.09G005680.2	108.7744369	120.1335862	138.8057614	136.9138329	107.8684334	114.4647611
Soltu.DM.09G005690.1	1065.886626	1151.845929	1059.358865	955.1573177	965.3929699	1114.7462
Soltu.DM.09G005700.1	148.4450698	172.7698164	153.39377	150.1456192	139.8834711	129.2936137
Soltu.DM.09G005710.1	91.86055617	110.2108329	98.5977303	90.85830324	88.66453638	80.6683208
Soltu.DM.09G005720.1	9.947005613	11.73765428	9.252994487	9.868864969	8.997148278	9.685906465
Soltu.DM.09G005730.3	73.55295738	69.55483497	65.56690182	65.63966965	64.89291005	67.04712097
Soltu.DM.09G005740.1	9.759441487	8.161426198	9.809659645	9.354284864	10.44698582	11.30167777
Soltu.DM.09G005750.1	210.677165	191.1848492	217.03191	241.2025269	301.0527748	269.036689
Soltu.DM.09G005760.1	0	0	0	0	0	0
Soltu.DM.09G005770.1	0	0	0	0	0.082957876	0
Soltu.DM.09G005780.1	0	0	0	0	0	0
Soltu.DM.09G005800.1	0.029097503	0	0.031231552	0	0	0
Soltu.DM.09G005810.1	4.518671099	4.361219461	4.193295209	3.000719821	3.032029023	2.606082712
Soltu.DM.09G005820.1	0.032276222	0.128903038	0.242503819	0.06746349	0.064972051	0
Soltu.DM.09G005830.1	22.90066108	22.48817635	22.46091449	19.84315319	15.75671631	15.15255505
Soltu.DM.09G005840.1	21.51524932	18.52192246	22.58002367	19.98710869	17.9256135	22.532497
Soltu.DM.09G005850.1	50.43198096	39.23165809	34.12589427	31.33730467	59.86346076	59.61719729
Soltu.DM.09G005860.1	88.45394411	79.42721194	78.69557204	89.63639524	71.4197006	59.2142377
Soltu.DM.09G005870.1	34.31792444	33.57809322	26.00952079	26.86416034	23.49147274	23.17876553
Soltu.DM.09G005880.1	76.48912916	74.99292315	58.49109215	57.03764199	52.04011353	57.01561665
Soltu.DM.09G005890.1	11.60262944	12.05497036	15.45961848	13.31057002	12.72952116	13.44924828
Soltu.DM.09G005900.1	26.94395926	30.15894136	25.54282225	27.47866723	25.40823192	21.21605135
Soltu.DM.09G005910.1	0.494798124	0.197609811	0.199157726	0.096958398	0.311259018	0.489202552
Soltu.DM.09G005920.1	0	0	0	0	0	0.225033174
Soltu.DM.09G005930.1	0	1.342202886	0.515320616	1.254399269	0	0.316452901
Soltu.DM.09G005940.1	2.187162331	1.576555771	1.431446156	1.784034516	0.966459251	1.54710307
Soltu.DM.09G005970.1	125.5715855	113.1921405	109.8699373	102.1275209	111.5168779	113.3831246
Soltu.DM.09G005980.1	67.62271386	68.28089826	54.89206522	59.51977361	62.6775121	58.92375131
Soltu.DM.09G005990.1	18.91639764	17.07333379	18.09268691	17.75546463	19.84195464	17.87028145
Soltu.DM.09G006000.1	1.238990463	1.608169356	2.659719309	2.212058926	2.805849439	3.402719363
Soltu.DM.09G006020.1	0.122450705	0.146711109	0.0657157	0.12797272	0.184869995	0.484263738
Soltu.DM.09G006030.1	34.44664139	36.00305661	32.27007741	34.63603419	33.40383431	32.07542023
Soltu.DM.09G006040.1	24.83639776	25.14786726	30.85317022	28.75469094	33.85705005	37.28464305
Soltu.DM.09G006050.1	0	0	0	0	0	0
Soltu.DM.09G006060.1	0	0	0	0	0	0
Soltu.DM.09G006080.1	0	0	0	0	0	0
Soltu.DM.09G006090.1	0	0	0	0	0	0
Soltu.DM.09G006100.1	1.943693083	2.2690726	2.006005858	1.823002398	2.809085713	2.233785182
Soltu.DM.09G006110.1	65.08322401	63.29477822	61.47163552	78.98888415	91.7972482	89.59371617
Soltu.DM.09G006120.1	29.92886053	29.75755934	23.95906241	24.20827681	25.38524462	23.63122311
Soltu.DM.09G006130.1	111.2659799	111.6874012	118.1298661	115.1650386	112.0815721	114.3060128
Soltu.DM.09G006140.1	69.97261424	62.57567509	54.78763442	54.36295211	50.29832691	52.92033307
Soltu.DM.09G006160.1	77.50738541	70.12981375	61.43732614	62.85516817	58.88456815	65.71608741
Soltu.DM.09G006170.1	40.1507838	35.74790284	52.7118453	51.97493646	42.03993374	47.46110028
Soltu.DM.09G006180.1	8.998610731	9.817255394	9.352333009	10.16135088	10.1174477	8.419455462
Soltu.DM.09G006190.1	129.9257406	137.1082736	146.5800863	145.4483696	144.6109398	131.8944436
Soltu.DM.09G006200.1	129.5890319	111.5011281	119.1155665	120.1974515	112.8347944	134.8780767
Soltu.DM.09G006210.1	16.74798154	14.26926656	18.93503659	25.67142691	25.62240806	25.02185727
Soltu.DM.09G006220.1	0.590352698	0.450109957	0.720056753	0.476753518	0.675216058	0.884358363
Soltu.DM.09G006230.1	2.534829639	3.008115653	3.459223243	2.762674443	3.353145862	2.768714254
Soltu.DM.09G006240.1	0	0.05922572	0	0	0.074630058	0
Soltu.DM.09G006250.1	0.34293486	0.273918956	0	0	0.172582009	0
Soltu.DM.09G006260.1	0.132443808	0.10578939	0.142157411	0	0.266609449	0
Soltu.DM.09G006270.1	18.55833421	20.64025408	21.93658402	20.31589765	20.15673423	20.82589121
Soltu.DM.09G006280.2	20.18291789	20.67557998	23.32955655	21.91910609	18.83672171	17.26614161
Soltu.DM.09G006290.1	7.216922153	7.484093981	7.614928849	8.999715522	7.091471703	8.288244127
Soltu.DM.09G006300.1	21.82312747	20.36545937	22.52575723	20.86864239	21.19620858	22.9188616
Soltu.DM.09G006310.1	22.25281966	21.24840615	27.68982338	24.34598292	23.92661269	27.09648416
Soltu.DM.09G006320.1	13.81134916	11.81979058	12.70653574	11.85665063	14.69547629	14.04530683
Soltu.DM.09G006330.2	12.77611713	13.57446075	15.39493389	13.00586355	12.70752384	13.30691068
Soltu.DM.09G006340.1	12.26622976	11.40745241	10.85343541	11.58465718	11.26175678	10.35247608
Soltu.DM.09G006350.1	0.129759136	0.10364501	0.139275842	0.135610732	0	0
Soltu.DM.09G006370.1	1.172784865	3.161568412	0.944098839	1.991717924	1.770612369	0.966268399
Soltu.DM.09G006380.1	1.391823474	1.583355841	1.267552906	1.939451872	1.358420031	1.612380812
Soltu.DM.09G006390.1	0.484143332	0.77341823	0.635129051	0.505976176	0.70386388	0.780051968
Soltu.DM.09G006400.1	0.050537769	0.040367004	0	0.052816811	0	0.066621663
Soltu.DM.09G006410.1	0	0	0	0	0	0
Soltu.DM.09G006420.1	0	0.036263502	0	0	0.045695473	0
Soltu.DM.09G006430.1	0	0	0	0	0	0
Soltu.DM.09G006440.3	20.5954947	21.14518146	26.50598968	21.13713848	17.42360742	19.20691417
Soltu.DM.09G006450.2	346.0898609	356.3795189	441.7917259	416.4032134	331.1089395	326.145401
Soltu.DM.09G006460.1	6.747859843	6.072107094	9.794529722	7.483621437	7.307549564	6.36189968
Soltu.DM.09G006470.1	2.523511755	2.118143912	1.836331817	2.682011801	2.97040928	3.044713878
Soltu.DM.09G006480.1	5.265933272	5.286794191	4.445757338	5.198868648	5.321112351	4.938860301
Soltu.DM.09G006490.1	2.20908959	2.435021888	2.797906412	3.232194436	2.423559625	2.300593174
Soltu.DM.09G006500.1	7.331340394	6.486538167	7.530056927	6.153137841	13.12326031	12.19223392
Soltu.DM.09G006510.1	24.69130993	22.06118171	19.18016586	18.87250221	21.01127814	23.03026501
Soltu.DM.09G006520.2	18.01541536	17.61301763	17.84426058	16.44276566	17.31108019	18.07068925
Soltu.DM.09G006530.1	62.35097234	63.93124272	63.73702356	61.53158521	79.22422546	75.69886494
Soltu.DM.09G006540.1	36.02711753	35.03534813	33.33381323	33.72459223	32.15688927	33.4316431
Soltu.DM.09G006550.2	22.02002786	23.1533602	18.90800456	25.08798538	30.7014311	32.40668051
Soltu.DM.09G006560.1	21.03569503	21.7045474	20.02844044	21.67395026	28.19669774	31.31904997
Soltu.DM.09G006570.1	4.025366394	3.952088348	3.600493387	4.148464541	4.332888637	4.606301321
Soltu.DM.09G006580.1	460.5293671	459.1652105	591.6524823	527.5532927	457.0672717	465.4329929
Soltu.DM.09G006610.1	4.529578236	6.093468865	4.26472234	3.903344485	6.558592436	5.133084294
Soltu.DM.09G006620.1	88.16594875	81.58173902	99.29096932	97.1742285	84.09731354	90.65565383
Soltu.DM.09G006630.1	12.21364657	10.41350476	10.82388909	11.69373043	14.33513827	12.84348593
Soltu.DM.09G006640.1	39.19006387	39.933309	49.2191795	40.115258	34.39439853	34.03930757
Soltu.DM.09G006650.1	1.992044666	1.591144148	2.557387735	2.816657885	2.083620623	1.802172452
Soltu.DM.09G006660.4	20.21715776	21.56236685	16.87073984	18.56409142	35.16892285	31.4270467
Soltu.DM.09G006670.1	110.2376654	118.2167406	116.66356	113.3732179	100.2053238	97.1587589
Soltu.DM.09G006680.1	30.11365964	28.54672914	33.17468963	28.28990977	32.5409772	33.45930498
Soltu.DM.09G006690.1	5.380602635	5.797911019	5.856947971	5.357997936	4.776948369	6.290024177
Soltu.DM.09G006700.1	8.144496342	7.909987403	7.847774201	6.674008642	7.033028768	7.381359227
Soltu.DM.09G006720.1	0.125518642	0	0	0.131179009	0	0
Soltu.DM.09G006730.1	0	0	0	0	0	0
Soltu.DM.09G006750.1	61.28096849	64.27567857	60.35012556	64.13798003	63.21003674	59.37914368
Soltu.DM.09G006760.1	14.33381734	12.20352534	12.22457778	10.97387673	9.841667978	12.45060593
Soltu.DM.09G006770.1	6.184452394	5.459808349	5.589918547	4.082112876	5.569426194	6.436330185
Soltu.DM.09G006780.1	5.166653122	3.659668492	3.348276084	3.260164598	4.120943	5.140351687
Soltu.DM.09G006790.1	3.323830183	2.498735819	2.728167967	2.792599278	2.689468052	2.835188885
Soltu.DM.09G006800.1	8.17757578	7.507173862	7.5858372	7.270198462	7.448626214	7.902176481
Soltu.DM.09G006810.1	0.334716378	0.401031675	0.269448688	0.218631681	0.210557571	0.220620759
Soltu.DM.09G006820.1	14.09153768	14.86747812	16.85037947	16.50115628	17.2677413	16.71465439
Soltu.DM.09G006830.1	53.37540194	48.75666871	37.35861524	45.4818221	49.69677241	50.59061911
Soltu.DM.09G006840.1	8.037604263	14.3102964	13.82969065	16.80013334	13.03021738	9.544138604
Soltu.DM.09G006850.1	17.40355471	16.90227496	16.39261298	15.82447878	18.32572312	17.61950609
Soltu.DM.09G006860.1	67.07110988	61.21394882	69.23472667	62.13159608	54.23413922	54.50352024
Soltu.DM.09G006870.1	19.16830458	17.68608965	14.65435445	14.89032563	16.43570308	16.18052936
Soltu.DM.09G006880.1	1.642734809	1.21840937	2.141046959	1.103666974	1.181009268	0.773408311
Soltu.DM.09G006890.1	1.832739612	1.959736237	2.284438236	1.977175246	1.725642993	1.441817218
Soltu.DM.09G006900.1	1.527238331	1.556952672	1.46669558	1.764122028	1.537165743	1.4569858
Soltu.DM.09G006980.1	0.997628684	0.597641359	0.267699021	1.563926362	0.753085131	1.643911173
Soltu.DM.09G006990.1	1.754550447	1.37596499	1.64354748	1.566957227	1.444872635	1.766248748
Soltu.DM.09G007000.1	28.88572146	27.7533557	25.20289693	23.60857016	21.87984037	22.00163261
Soltu.DM.09G007010.1	3.342737067	2.722361777	2.11052812	3.698979415	2.177007187	2.073684537
Soltu.DM.09G007020.1	0.663914864	0.589223875	0.079178584	0	0.296991319	0.194490899
Soltu.DM.09G007030.1	0.418496779	0.27856165	0.074864981	0	0	0
Soltu.DM.09G007040.1	0	0	0	0	0	0
Soltu.DM.09G007060.1	0	0	0	0	0	0
Soltu.DM.09G007070.1	0	0	0	0.329022759	0	0
Soltu.DM.09G007080.2	1.745850197	1.3311103	1.490596823	1.575774289	1.47764431	0.993819027
Soltu.DM.09G007090.2	6.358814991	7.399721225	6.884016603	9.05172603	12.08303954	10.4059108
Soltu.DM.09G007110.1	12.94922032	13.32341803	10.36530611	12.84504852	12.26022593	13.88776159
Soltu.DM.09G007120.2	13.81995437	10.46524013	7.320442396	9.75383357	10.47750216	12.53981588
Soltu.DM.09G007130.1	0	0	0	0	0	0
Soltu.DM.09G007140.1	0	0	0	0	0	0
Soltu.DM.09G007150.1	0	0	0	0	0	0
Soltu.DM.09G007160.1	0	0	0	0	0	0
Soltu.DM.09G007170.1	0	0	0	0	0	0
Soltu.DM.09G007180.1	0	0	0	0	0	0
Soltu.DM.09G007190.1	44.0268333	48.66611992	56.47646687	54.99026164	52.30157925	47.69873545
Soltu.DM.09G007200.1	58.10886595	59.35130735	76.7747892	61.52385813	58.22043682	60.69795398
Soltu.DM.09G007220.2	48.37524872	46.12110427	41.98482698	41.3727759	39.95273512	42.74939633
Soltu.DM.09G007230.1	2.237400253	2.389304058	2.740835695	2.465379062	2.007167377	1.827385261
Soltu.DM.09G007240.1	4.129043244	4.998637527	4.05100865	4.247820146	4.090947334	5.102935914
Soltu.DM.09G007250.1	13.03446833	14.84099959	14.10417676	13.14235114	14.25690349	13.83002009
Soltu.DM.09G007260.1	13.79307658	13.64683131	11.78891104	14.35576543	15.25386917	15.26456554
Soltu.DM.09G007270.1	25.94670855	24.05300184	22.68630404	23.87069852	22.56977817	23.81823016
Soltu.DM.09G007280.1	1.923488373	2.511867313	1.376373029	1.882596042	1.321391027	1.287948213
Soltu.DM.09G007290.1	5.326880449	12.22750616	9.520016408	13.07998376	7.079270637	4.158770617
Soltu.DM.09G007300.1	3.223649089	8.878211185	6.615664847	7.735274992	6.489207148	2.957715563
Soltu.DM.09G007310.1	45.49360805	43.73205899	49.67995791	46.33586476	44.31818427	46.12317754
Soltu.DM.09G007340.1	48.29174847	46.50913526	52.68140557	48.45145843	47.10384577	49.19772336
Soltu.DM.09G007350.2	7.29187808	6.473137441	7.632944463	6.903911768	6.394617602	6.804927039
Soltu.DM.09G007360.1	2.015926471	1.101729283	1.822128145	1.552405725	1.601866162	1.53855554
Soltu.DM.09G007370.2	22.05555047	21.39996047	32.17118153	27.63064501	26.07661219	23.34374036
Soltu.DM.09G007380.1	0.371098593	0.222311037	0.398315452	0.38783359	0.653643938	0.489202552
Soltu.DM.09G007390.1	0	0.068479739	0.092021539	0.179199896	0.345164018	0.339056679
Soltu.DM.09G007400.2	22.25174937	20.16174737	18.91566094	18.77843217	16.11729949	15.76579721
Soltu.DM.09G007410.1	955.8709445	985.1343086	1211.4912	1103.045415	978.3113029	1007.961091
Soltu.DM.09G007420.2	1.778180757	1.515008548	2.544793166	1.982260574	1.670423397	0.937638224
Soltu.DM.09G007430.1	3.867237966	4.457921321	4.33954203	5.18982581	3.317365851	3.475912869
Soltu.DM.09G007440.1	88.52160276	94.77990016	112.4913657	105.8800649	99.10925394	92.88689461
Soltu.DM.09G007460.1	1.163900132	0.996068932	1.160029092	1.563926362	1.171465759	0.876752625
Soltu.DM.09G007470.2	18.53817249	17.44955495	18.78824447	20.59855642	16.7165081	18.07869682
Soltu.DM.09G007480.3	26.21174174	25.08177607	24.35775003	21.51055358	31.04473686	35.133519
Soltu.DM.09G007510.1	0	0	0	0	0	0
Soltu.DM.09G007580.1	16.95446991	15.66037079	18.15480999	17.29916314	15.12367196	12.02256209
Soltu.DM.09G007590.1	2.321666877	1.882959323	2.951991626	2.239720952	3.559062587	3.766829321
Soltu.DM.09G007600.1	18.85079924	19.87069999	19.45712652	21.7163281	26.73735803	24.59593759
Soltu.DM.09G007610.1	0	0.044764966	0.060154158	0.058571172	0	0.073880055
Soltu.DM.09G007620.1	23.65956209	22.30904265	20.23219771	19.93467177	19.81681336	21.76735064
Soltu.DM.09G007630.1	72.46403393	75.63901284	79.37265834	76.27964866	67.70343807	70.53612799
Soltu.DM.09G007640.1	0.960217609	0.671101443	0.579735693	0.376319781	0.18121111	0.553792576
Soltu.DM.09G007650.1	1.274459285	0.688629048	1.327696577	1.136059716	0.603644035	0.494135954
Soltu.DM.09G007660.1	62.50794137	62.89109544	67.23283421	64.42403153	59.62100733	65.73478702
Soltu.DM.09G007670.1	0.123104822	0	0	0	0	0
Soltu.DM.09G007680.1	76.8669683	41.32747835	78.19574767	76.91490745	74.3737158	108.582136
Soltu.DM.09G007700.1	74.63983437	61.28383192	58.18336509	98.70563707	60.50571187	58.99995216
Soltu.DM.09G007710.1	0	0	0.204087373	0	0.574134209	0
Soltu.DM.09G007720.1	0.138160807	0.220711677	0.148293702	0.144391283	0.139058885	0.182131166
Soltu.DM.09G007730.1	27.67191664	23.71406912	37.88790525	38.66953371	24.29894266	34.40126939
Soltu.DM.09G007740.1	55.11744144	31.60916273	69.87441423	60.58375877	57.55695442	72.09486383
Soltu.DM.09G007750.1	0.505377689	0.403670041	0.949274819	0.924294198	0.508662764	0.99932495
Soltu.DM.09G007770.1	0.143316061	0.515131172	0.307654099	0.449337052	0.144247649	0.188927105
Soltu.DM.09G007790.1	0	0	0	0.087262558	0.084039935	0.220141148
Soltu.DM.09G007800.1	0.369314465	0.294989645	0.660667456	0.450297174	0.495620129	0.567992386
Soltu.DM.09G007830.1	161.7757927	96.03836799	174.984957	167.2532359	131.8726645	187.5786035
Soltu.DM.09G007840.1	0.138160807	0.110355839	0.148293702	0.577565131	0.139058885	0.546393498
Soltu.DM.09G007850.1	2.644533742	1.508799497	2.568155201	2.632182073	3.422216365	4.150201977
Soltu.DM.09G007860.1	0	0.147494823	0	0	0	0.486850617
Soltu.DM.09G007870.1	414.0232394	351.3037469	482.784687	544.2617065	401.9333474	445.2678462
Soltu.DM.09G007890.3	17.18908065	18.27479062	16.92287455	12.88469373	15.15312653	15.4710307
Soltu.DM.09G007900.1	35.98358137	31.98775088	39.88898147	54.45719694	33.57868661	33.26535612
Soltu.DM.09G007920.1	13.91144535	15.51717483	14.36613327	13.95136748	12.79969203	13.05947093
Soltu.DM.09G007930.1	0	0.062610047	0	0	0	0
Soltu.DM.09G007940.1	27.8291639	24.07747626	30.36710773	26.6111845	24.69648551	23.66615622
Soltu.DM.09G007950.1	0	0	0	0	0	0.044966664
Soltu.DM.09G007960.1	0.373625529	0.119373242	0.320822173	0.156189792	0.22563251	0.492533698
Soltu.DM.09G007970.1	81.67578894	86.5453153	80.50808479	83.27534624	85.38978874	94.70929297
Soltu.DM.09G007980.1	47.94972007	42.40335232	40.70048178	43.08102458	41.36691827	47.56871629
Soltu.DM.09G007990.1	31.11781526	28.14235852	31.40329547	31.63737335	28.99377754	28.75943779
Soltu.DM.09G008000.1	0	0	0.088467059	0	0	0
Soltu.DM.09G008010.1	23.63612575	30.1425783	33.15349418	26.52659713	28.5206856	27.26363453
Soltu.DM.09G008020.1	45.69851965	42.10525671	38.11269209	38.21565774	42.09028657	41.22929221
Soltu.DM.09G008040.2	31.63599952	30.62235788	28.52488774	27.89535029	27.4483499	30.95997806
Soltu.DM.09G008050.2	0	0.12471107	0	0	0	0
Soltu.DM.09G008070.1	10.80014431	10.42259	9.851426748	9.438090471	10.64774684	11.80776275
Soltu.DM.09G008080.1	54.58217751	51.51280296	62.00820441	59.24712523	56.60816218	63.09370186
Soltu.DM.09G008090.1	13.51049982	12.5980082	13.03207508	14.49297668	9.704528845	9.964343404
Soltu.DM.09G008110.1	13.46713408	12.82952685	11.07028553	10.43568651	11.76942395	11.86427751
Soltu.DM.09G008120.1	4.966642803	5.421706239	4.309146531	5.363638255	5.082242614	5.619767031
Soltu.DM.09G008130.1	14.99947768	12.98340046	10.91267187	13.38025887	12.69662154	10.75526199
Soltu.DM.09G008140.1	0.5620786	1.421706193	1.206604369	0.685330332	0.942887074	2.099394854
Soltu.DM.09G008150.1	0.406871868	0.129995437	0	0.255132055	0.245709979	0.10727217
Soltu.DM.09G008160.1	3.807398796	3.910058827	4.041730322	4.022822929	4.463820507	4.136639226
Soltu.DM.09G008170.1	2.942602349	2.845222707	3.989578963	4.046449256	3.89701311	3.266610588
Soltu.DM.09G008180.1	12.77992424	13.01596809	12.1190979	11.71372986	13.63311148	12.83985495
Soltu.DM.09G008210.1	0.37686382	0.301019687	0.455066448	0.443091156	0.568970287	0.372601944
Soltu.DM.09G008220.4	15.29592874	13.47020556	13.75051493	12.228817	15.24965854	14.59817904
Soltu.DM.09G008230.1	129.4802064	141.814999	106.88307	99.25488349	162.3851729	155.6554982
Soltu.DM.09G008280.1	57.36654588	48.49370119	56.39547867	68.60245197	77.83659593	73.07044486
Soltu.DM.09G008290.1	13.46221602	12.40241401	12.6538801	12.18429199	13.10245119	12.68108902
Soltu.DM.09G008300.1	13.45568096	13.39679948	12.30666998	12.64302421	14.30614023	13.65744098
Soltu.DM.09G008310.1	9.937364984	8.031956255	6.47589768	8.469126894	9.823353786	9.902961412
Soltu.DM.09G008320.1	89.67597492	73.0577585	58.38166482	78.91028447	85.64869936	91.42147404
Soltu.DM.09G008330.1	0	0.018217888	0	0.023836566	0.137737661	0
Soltu.DM.09G008340.1	2.396549772	1.684533215	1.097521445	1.636354454	3.891566369	3.07501654
Soltu.DM.09G008350.1	6.553866217	5.874039841	4.294338467	5.415819067	4.908999371	5.42490687
Soltu.DM.09G008360.1	0	0	0	0	0	0
Soltu.DM.09G008370.1	0.031431018	0.225949516	0.033736211	0.032848426	0.063270655	0.041434095
Soltu.DM.09G008390.1	0	0	0	0	0.137086419	0
Soltu.DM.09G008400.1	0.048866036	0	0.052449935	0.153209071	0.245918385	0.064417893
Soltu.DM.09G008430.1	0	0	0	0	0	0
Soltu.DM.09G008450.1	1.433953287	1.170821734	1.539121309	1.232197512	1.539492613	1.890316
Soltu.DM.09G008470.1	0.683834499	0.751041886	0.428159562	0.744450605	0.229426528	0.563417627
Soltu.DM.09G008480.1	0	0	0	0	0.195244293	0
Soltu.DM.09G008490.1	0	0	0	0	0	0
Soltu.DM.09G008500.1	0.105518419	0	0.113257278	0.110276859	0	0
Soltu.DM.09G008510.1	0.66221904	0.336602605	0.387702031	0.377499467	0.18177917	0.158722458
Soltu.DM.09G008540.1	0	0	0	0.123131217	0	0
Soltu.DM.09G008570.1	0	0	0.049789432	0	0.046688853	0
Soltu.DM.09G008580.1	0	0	0	0	0	0
Soltu.DM.09G008590.1	6.108285163	5.326469241	4.849315709	5.212760828	5.002063251	5.622299968
Soltu.DM.09G008630.1	3.500793364	3.099849522	2.920150158	3.031464901	3.000050592	2.663478581
Soltu.DM.09G008640.1	5.995505068	3.965812011	2.714859831	3.720364662	2.545795101	2.963851558
Soltu.DM.09G008650.1	2.504915501	2.22311037	3.883575657	4.363127893	2.521198047	2.201411484
Soltu.DM.09G008670.1	19.15937711	16.78838805	19.21289042	17.17185448	17.1412601	18.83401183
Soltu.DM.09G008690.1	0.934139546	0.951332638	1.35357827	1.464398012	4.254457831	4.002160723
Soltu.DM.09G008700.1	0.271759701	0.434135704	0.340306067	0.757373144	0.273526203	0.059708094
Soltu.DM.09G008710.1	0	0	0	0	0	0
Soltu.DM.09G008720.1	24.76454448	23.59190288	25.86126459	24.33586098	21.75029444	21.20949216
Soltu.DM.09G008730.1	0.052614663	0	0	0	0	0
Soltu.DM.09G008770.1	0.394441123	0.767957639	0.396909332	0.644107455	0.595507626	0.617469075
Soltu.DM.09G008780.1	0.29642881	0.25368459	0.795423222	0.730234635	0.511466858	0.251208477
Soltu.DM.09G008790.1	4.85070415	6.168421774	6.277826836	6.75316713	5.975009474	5.33256803
Soltu.DM.09G008800.1	0.44147936	0.440789125	0.236929019	0	0.222174541	0.727477933
Soltu.DM.09G008810.1	0	0.242627687	0.108679216	0.105819271	0	0.133477498
Soltu.DM.09G008820.1	0	0	0	0	0	0
Soltu.DM.09G008870.1	24.35673934	19.64199345	8.798156859	17.13325831	17.67913264	16.67166502
Soltu.DM.09G008890.1	0	0	0	0	0	0.275176435
Soltu.DM.09G008910.1	19.3838321	20.42872216	19.03039818	17.84629988	17.6904624	18.86042388
Soltu.DM.09G008920.1	23.53600621	22.94139133	19.48085865	18.33916274	18.20557582	18.24965992
Soltu.DM.09G008930.2	0	0.037081696	0	0	0	0
Soltu.DM.09G008960.1	41.07230109	38.88654358	47.16296884	40.19104684	36.69156193	37.28477007
Soltu.DM.09G008970.1	0.440585677	0.434721582	0.417263657	0.514625341	0.808643368	0.888288844
Soltu.DM.09G008980.1	0.17435858	0.198955403	0.294086992	0.208253056	0.551546136	0.295520219
Soltu.DM.09G008990.1	3.390867462	3.619707924	3.53751446	3.411303623	4.561177324	4.094044129
Soltu.DM.09G009000.1	89.56508057	87.63220568	91.68233166	86.36381704	79.57849968	81.74364927
Soltu.DM.09G009010.2	4.918877249	4.696675176	5.340319632	4.549813247	6.259696819	4.770084942
Soltu.DM.09G009020.1	0.486186131	1.359192796	2.087374647	1.016222193	0.489346456	1.281834535
Soltu.DM.09G009050.1	18.66300953	18.22447119	21.54630746	19.89416956	20.07055395	20.18045301
Soltu.DM.09G009060.2	15.22759246	16.04178862	11.96873689	12.34297554	13.39566829	13.11912962
Soltu.DM.09G009080.1	0.081489472	0.455627571	0.087466017	0.085164307	0.082019173	0.322271695
Soltu.DM.09G009070.2	14.26268214	14.94474604	3.676289044	7.639925984	12.91470836	5.728162534
Soltu.DM.09G009090.1	0	0	0	0	0	0
Soltu.DM.09G009100.1	3.750578724	3.827930731	3.969739285	3.320868951	2.359348986	2.815457996
Soltu.DM.09G009110.1	1.349096525	0.971597373	1.020750241	1.109457166	0.801363525	1.311973638
Soltu.DM.09G009120.1	30.99704921	26.41447754	22.75332238	27.8655105	26.1726332	28.37984804
Soltu.DM.09G009130.1	14.41196701	12.59596873	11.95668378	13.60663183	13.10413631	13.21644985
Soltu.DM.09G009180.1	0	0.021453792	0	0.056140946	0.162202951	0.177036588
Soltu.DM.09G009190.1	0	0	0	0	0	0
Soltu.DM.09G009220.1	0.830313692	0.727394272	0.546225479	0.447874774	0.26958417	0.494319733
Soltu.DM.09G009230.1	0.860410043	0.742232011	0.295524368	0.359684378	0.069280233	0.045369592
Soltu.DM.09G009240.1	3.339887334	2.834465722	4.032943952	3.27234592	3.151497558	4.127646532
Soltu.DM.09G009250.1	0.211812708	0.112790158	0.113673665	0.110682288	0.248721131	0.046537191
Soltu.DM.09G009260.1	1.10208126	0.824098057	0.075504852	0.245059686	0.212408627	0.123644601
Soltu.DM.09G009280.1	22.30408377	22.11563146	22.17629738	22.57918685	21.14716056	23.36528457
Soltu.DM.09G009290.1	24.3703229	24.37440441	29.27021099	27.15523538	28.72316895	30.91111935
Soltu.DM.09G009300.2	66.40239723	61.60042374	83.92775205	71.91733559	68.7219955	64.43275434
Soltu.DM.09G009310.1	0	0	0	0	0	0
Soltu.DM.09G009340.2	11.26041454	10.88285245	11.00579097	11.1565588	10.36754337	10.92476166
Soltu.DM.09G009350.1	0	0	0	0	0	0
Soltu.DM.09G009360.1	1.123658904	0.489557284	0.328928053	0	1.130962954	1.615929706
Soltu.DM.09G009370.1	15.47909322	15.13425137	17.75184731	14.90175988	15.3857727	15.49455006
Soltu.DM.09G009380.1	0.143792986	0.153139383	0.308677906	0.400739866	0.337697908	0.315926357
Soltu.DM.09G009390.1	77.70560997	129.3500095	128.5209616	135.675825	117.0865383	90.98020897
Soltu.DM.09G009410.1	5.077012643	4.407891251	4.975509396	4.844576488	3.776967189	7.565770501
Soltu.DM.09G009420.1	4.379939969	5.561676119	3.134113688	2.699525913	3.843229771	3.257059096
Soltu.DM.09G009430.1	1.35560133	0.836697903	0.793648863	1.352336324	1.302394285	1.137199729
Soltu.DM.09G009440.2	0.112966777	0.13534819	0.181877864	0.354183323	1.023309795	0.446757036
Soltu.DM.09G009450.1	0.252412077	0	0.067731078	0.263794808	0.127026408	0.166371733
Soltu.DM.09G009460.1	1.110190744	1.260138322	1.066180585	1.648784435	1.881949049	1.694595655
Soltu.DM.09G009470.1	0.660837979	0.623815433	0.257928984	0.502282919	0.725600272	0.712761487
Soltu.DM.09G009480.1	0.090586567	0.072355951	0	0	0	0
Soltu.DM.09G009490.1	17.9055071	39.25024864	21.04433305	32.06091015	25.7411208	14.83914407
Soltu.DM.09G009500.1	29.47598961	28.08128018	26.51277018	25.97969778	25.72380263	27.35814278
Soltu.DM.09G009510.1	2.482513817	1.833252722	1.659081008	1.958086664	2.168640271	2.161141761
Soltu.DM.09G009540.1	0.260692563	0.468512966	0.489671174	0.068112178	0.524774254	0.257744444
Soltu.DM.09G009550.1	1.843617808	0.368147077	0.659610389	0.802815532	0.927800881	0.202529856
Soltu.DM.09G009560.1	0.890775437	1.216446078	0.863579686	0.780793161	1.012251585	0.984870873
Soltu.DM.09G009570.1	0.40802448	0.130363696	0.175179813	0.511709617	0.164270694	0.430304228
Soltu.DM.09G009580.1	1.516133066	1.402222247	0.856488559	1.41771441	1.124412425	1.051921
Soltu.DM.09G009590.1	9.078797896	8.543078426	9.344183864	10.95043852	9.450751016	9.754878409
Soltu.DM.09G009600.1	15.31157808	16.89413671	13.92758422	13.96790538	15.54170958	12.82917165
Soltu.DM.09G009610.1	10.50022133	10.81487217	9.935678065	7.508346705	10.2903575	9.652951793
Soltu.DM.09G009620.2	12.48499644	13.32247818	12.10945285	12.64026713	11.25717773	10.97227213
Soltu.DM.09G009630.1	0	0	0	0	0	0
Soltu.DM.09G009640.1	44.17000999	38.48810353	38.04003093	36.67407318	32.68389468	34.52213463
Soltu.DM.09G009690.1	43.11781752	41.25786211	38.69840642	34.21962757	28.36428301	29.00212025
Soltu.DM.09G009730.1	3.000680027	2.122871911	2.852667696	2.777598382	2.675021142	3.390566794
Soltu.DM.09G009740.1	0	0	0	0	0	0
Soltu.DM.09G009750.1	0	0	0	0	0	0
Soltu.DM.09G009760.1	49.33157374	47.6301194	48.05397645	44.90026308	48.72139341	48.82218266
Soltu.DM.09G009770.1	47.45521745	43.69064372	46.39172773	42.05005377	38.79517111	43.0017597
Soltu.DM.09G009780.1	0	0	0	0	0.123905032	0
Soltu.DM.09G009820.1	0.098991506	0	0.106251673	0	0	0.391488125
Soltu.DM.09G009840.1	2.462493544	2.300919233	1.895050007	1.918016947	1.660127585	2.388708993
Soltu.DM.09G009850.1	0.365797184	0.29218022	0	0.191146555	0	0.241106972
Soltu.DM.09G009860.1	0	0	0	0	0	0
Soltu.DM.09G009870.1	0	0.136959478	0.24539077	0.059733299	0.057527336	0
Soltu.DM.09G009880.2	2.209815866	2.017244259	2.456596909	1.814583052	1.350395118	1.456550338
Soltu.DM.09G009900.1	15.09024277	13.31817438	4.999068224	9.735030707	12.32880112	11.91111322
Soltu.DM.09G009920.1	0.579025694	0.462496328	0.3107461	1.008562227	0	0
Soltu.DM.09G009940.1	0	0	0	0	0	0
Soltu.DM.09G009970.1	17.0107516	20.67851983	19.99088597	19.98387801	25.43204193	25.86184051
Soltu.DM.09G009990.1	12.64152034	13.44888366	18.8229155	14.64519931	15.45793368	15.35284101
Soltu.DM.09G010000.1	0.865769975	0.471499843	0.549112132	0.287894914	0.435698843	0.726285346
Soltu.DM.09G010020.1	8.217676278	6.706555284	4.985427355	7.561402107	6.922545334	6.593995327
Soltu.DM.09G010030.1	130.5754218	130.9231534	106.1066066	134.1087053	127.016283	126.7306288
Soltu.DM.09G010040.1	4.990107257	3.865061179	2.596891293	3.634794733	3.754224913	4.584829428
Soltu.DM.09G010050.1	0	0	0	0	0	0
Soltu.DM.09G010070.1	0	0	0	0	0	0
Soltu.DM.09G010080.1	310.4736362	246.7894846	226.466796	319.5752259	281.9845181	232.043867
Soltu.DM.09G010120.2	21.96958242	20.91423773	20.79733842	19.88046392	20.48102649	22.3184276
Soltu.DM.09G010150.1	0	0	0	0	0	0
Soltu.DM.09G010160.1	0	0	0	0	0	0
Soltu.DM.09G010290.1	35.59129938	57.86742981	26.84604407	27.82212511	27.7784695	25.65731902
Soltu.DM.09G010300.1	0	0.196659764	0	0	0.247810064	0
Soltu.DM.09G010310.1	0	0	0	0	0	0
Soltu.DM.09G010330.1	36.5356972	35.01943211	38.54227194	34.93205299	31.82155073	30.64652286
Soltu.DM.09G010360.1	5.887607461	4.84240675	4.504927611	4.589451357	3.911470831	3.355574772
Soltu.DM.09G010370.1	11.74396349	9.724269117	14.65116458	13.49449801	14.72896276	11.10455857
Soltu.DM.09G010420.1	3.840870434	2.906424294	2.96535372	3.30985351	3.255441688	3.641984261
Soltu.DM.09G010440.1	2.854700998	2.280190231	3.342620212	4.542959516	3.526270241	6.158002393
Soltu.DM.09G010450.1	68.22445083	59.42421351	55.67343513	55.61240748	65.25804609	70.43028804
Soltu.DM.09G010460.1	6.401450724	6.447020073	8.96209767	4.944878279	9.80465907	6.971136365
Soltu.DM.09G010490.1	3.556361513	4.355649577	6.489222572	6.442346864	3.818110622	4.84446416
Soltu.DM.09G010500.1	5.442400101	5.399571816	4.263308776	4.390605331	4.612864838	4.229161736
Soltu.DM.09G010520.1	28.93455727	20.4526154	16.76509738	23.81686079	21.90640969	24.64113254
Soltu.DM.09G010550.1	1.097391553	0.964194726	0.942300555	1.032191399	0.883619887	0.578656733
Soltu.DM.09G010560.1	23.44717416	20.57309057	18.58181805	19.36411699	19.05710959	19.77733796
Soltu.DM.09G010570.1	85.15869296	75.76764343	98.27528516	83.32252116	70.48318984	71.3457449
Soltu.DM.09G010580.1	39.3170183	44.04912946	43.45406276	43.39543418	43.3600637	45.67185108
Soltu.DM.09G010600.1	0	0.147494823	0.594600711	0.964922515	0	0.486850617
Soltu.DM.09G010610.1	22.43068334	22.08882464	20.53037334	16.53799997	16.93236608	19.44286622
Soltu.DM.09G010650.1	42.14715156	37.96005419	37.76269474	36.23374103	35.1533445	33.55244622
Soltu.DM.09G010660.1	0.408603238	0.815928806	0.219285369	1.067573846	0.411259256	0.538643235
Soltu.DM.09G010670.1	0.626228875	1.167132944	1.120262209	0.763547381	0.420199674	0.550352871
Soltu.DM.09G010680.1	3.231325031	3.372921756	3.468314662	2.724660745	1.737039572	2.129855087
Soltu.DM.09G010700.1	42.8086233	44.28184184	32.61382228	32.89163367	33.29204644	33.77772202
Soltu.DM.09G010710.2	7.288947582	7.423102639	6.649999305	7.236766264	7.214055349	7.686952908
Soltu.DM.09G010720.1	0	0.03726185	0.050071639	0	0	0
Soltu.DM.09G010750.1	0.55780276	0.700141399	0.427651964	0.333118478	0.401020436	0.630279636
Soltu.DM.09G010760.1	14.31597162	16.36209232	7.120793967	4.622271247	1.640052063	1.534317095
Soltu.DM.09G010770.1	9.919728365	9.445243256	5.583316281	7.554051662	14.94587377	11.68134802
Soltu.DM.09G010840.1	0.196967715	0.157327811	0.317120379	0.205850136	0.099124026	0.389480493
Soltu.DM.09G010850.1	0	0.117995858	0	0	0	0
Soltu.DM.09G010870.1	0	0	0	0	0	0
Soltu.DM.09G010880.1	12.57811768	10.85471821	10.69191935	9.606208755	10.64580687	11.36331638
Soltu.DM.09G010890.1	4.342349066	3.741554124	2.605656765	3.3232275	3.647881803	3.650946226
Soltu.DM.09G010900.1	0.188277962	0.676740951	0.50521629	0.688689795	0.473754535	0.620495884
Soltu.DM.09G010940.1	19.47107928	20.77218752	19.75395695	19.09474443	20.67148954	21.97589589
Soltu.DM.09G010950.1	0	0	0	0	0	0
Soltu.DM.09G010970.1	25.46332227	26.41118738	25.49567181	24.40993173	23.10897796	22.94157754
Soltu.DM.09G010980.1	15.12539679	13.67547256	15.01335177	13.52052594	12.22830848	13.36198575
Soltu.DM.09G011050.1	0	0	0	0	0	0
Soltu.DM.09G011110.3	80.09955154	85.48884336	88.43196708	87.06208982	82.92496946	81.50297285
Soltu.DM.09G011120.1	22.59267292	21.63281164	22.79242846	22.30177891	21.16282977	22.34864957
Soltu.DM.09G011130.1	98.99058867	95.50656328	90.20498534	93.10664972	99.56077274	99.59068712
Soltu.DM.09G011140.1	8.631367841	9.009113909	7.331951412	8.079807058	11.83201951	10.33125647
Soltu.DM.09G011150.1	57.3463294	57.7360289	38.07646774	38.18948886	59.06139869	58.71959381
Soltu.DM.09G011170.1	0	0	0	0	0	0
Soltu.DM.09G011200.1	69.89692141	63.29255308	51.43921104	68.34780883	72.61504644	62.26424642
Soltu.DM.09G011210.1	77.31407296	80.26769968	58.28453864	74.5718738	78.81641825	78.56761674
Soltu.DM.09G011220.1	92.58802502	97.12500375	100.847758	107.7675312	103.3460812	105.8608692
Soltu.DM.09G011270.2	33.69427854	31.52342415	36.22127218	31.68150645	32.97126326	36.39779573
Soltu.DM.09G011280.4	26.52135491	26.00691571	28.35904537	29.14680595	29.84999216	31.75156841
Soltu.DM.09G011290.2	13.60864187	12.22392727	10.91713148	9.571778976	7.606867666	8.007668008
Soltu.DM.09G011300.1	0.088093359	0.070364503	0	0.092066001	0	0
Soltu.DM.09G011310.1	0.281588742	0.76472389	0.664929827	0.529716993	0.793573579	0.445446898
Soltu.DM.09G011350.1	0	0	0	0	0	0
Soltu.DM.09G011360.1	0	0	0	0	0	0
Soltu.DM.09G011370.1	0	0	0	0	0	0
Soltu.DM.09G011390.1	0	0	0	0	0	0.207510099
Soltu.DM.09G011400.1	0	0	0	0	0	0
Soltu.DM.09G011420.1	0	0	0.176177988	0	0.16520671	0.432756104
Soltu.DM.09G011440.1	3.556361513	3.295143593	3.511814569	2.97339086	0.429537445	1.687748804
Soltu.DM.09G011450.1	1.4051965	1.336190031	1.07732533	1.958086664	1.144934305	1.940617092
Soltu.DM.09G011520.1	0.304830987	0.243483517	0	0.159288796	0.15340623	0.60276743
Soltu.DM.09G011530.1	0.466772449	0.372834135	0.286289231	0.557510786	0.671152258	0.439517918
Soltu.DM.09G011570.1	26.94314478	24.5637185	24.14870927	22.56115523	27.17385187	28.49440782
Soltu.DM.09G011580.1	56.2600685	56.18017307	55.79117837	53.37330392	68.88181709	76.21490262
Soltu.DM.09G011600.1	0	0	0	0	0	0
Soltu.DM.09G011630.1	0	0	0	0	0	0
Soltu.DM.09G011650.1	0	0	0	0	0	0
Soltu.DM.09G011690.2	39.72282629	36.63522222	36.57789261	32.89172106	30.2985979	33.5134796
Soltu.DM.09G011700.1	20.30174372	17.5308132	20.19215475	20.23422821	17.19902994	19.11633849
Soltu.DM.09G011710.1	13.4137269	12.41208339	12.82400922	13.48239825	10.32857215	10.24244503
Soltu.DM.09G011720.1	6.515762344	9.587163471	8.097895395	8.063995302	8.456518448	8.137360305
Soltu.DM.09G011730.1	18.08826758	18.93608881	18.79526095	16.49069981	16.69514779	17.75687619
Soltu.DM.09G011740.2	19.95257368	20.12059243	17.26658688	18.63678914	17.69750057	19.23376072
Soltu.DM.09G011800.1	14.63557484	11.93756484	11.17913272	9.509155751	8.88518989	9.646709394
Soltu.DM.09G011810.1	2.244664539	1.842727524	1.137720841	1.303271968	1.255141885	1.726106731
Soltu.DM.09G011820.1	2.546813729	1.209563277	1.034335287	0.719368757	1.939846526	1.542566111
Soltu.DM.09G011910.1	0	0	0.298736589	0.290875193	0	0
Soltu.DM.09G011950.1	1.40764885	1.044047121	0.863364383	0.525402835	1.416798902	0.927820023
Soltu.DM.09G012030.1	0	0	0	0	0	0
Soltu.DM.09G012090.1	0	0.140729005	0.189108483	0.368264006	0	0.23225901
Soltu.DM.09G012120.1	0	0	0	0	0	0
Soltu.DM.09G012140.1	0.417485917	1.000399667	0.896209767	0.218156395	0.210099837	0.550352871
Soltu.DM.09G012150.1	0	0	0.064415077	0	0	0.079113225
Soltu.DM.09G012240.2	36.46651662	36.46224761	31.36951711	30.6739187	36.51589566	36.25382747
Soltu.DM.09G012270.2	0.312265889	0.374133209	0.08379197	0.163173889	0	0.102911512
Soltu.DM.09G012280.1	0.141208472	0.451160634	0.303129774	0	0.710631802	0.37229753
Soltu.DM.09G012290.1	38.12275508	33.10911773	31.15863546	30.8048783	34.98594002	34.06156535
Soltu.DM.09G012300.1	3.968595342	3.716449117	2.937694723	4.290581824	1.239638945	2.345209146
Soltu.DM.09G012310.1	0	0	0	0	0	0
Soltu.DM.09G012320.1	0.627593208	0.300773756	0.269448688	0.262358017	0.631672713	0
Soltu.DM.09G012380.1	0	0	0	0	0	0
Soltu.DM.09G012400.1	0	0	0	0	0	0
Soltu.DM.09G012420.1	0	0	0	0	0	0
Soltu.DM.09G012510.1	0	0	0	0	0	0
Soltu.DM.09G012520.1	0	0	0	0	0	0
Soltu.DM.09G012530.1	8.03550525	6.62018867	4.122564928	4.806329832	4.832296256	5.796084709
Soltu.DM.09G012540.1	0	0	0	0	0	0
Soltu.DM.09G012550.1	0	0	0	0	0	0
Soltu.DM.09G012560.1	16.26136805	14.57689999	18.92755262	16.07939901	16.67678248	16.50651614
Soltu.DM.09G012680.1	0.119281691	0.142914238	0.064014983	0.186991195	0.180085575	0.235865516
Soltu.DM.09G012690.2	0.148870947	0.118910555	0.119842004	0.194480507	0.41205627	0.441562187
Soltu.DM.09G012700.1	0.188277962	0.451160634	0	0	0.189501814	0.248198354
Soltu.DM.09G012730.1	0.604861486	0.362349486	0	0.158034554	0.152198307	0
Soltu.DM.09G012740.1	0	0	0	0	0	0
Soltu.DM.09G012750.1	0.193983355	0	0	0	0	0
Soltu.DM.09G012760.1	0	0.127828846	0	0	0	0
Soltu.DM.09G012770.1	27.69469734	26.15781865	20.82980174	24.71826771	30.11283562	27.71461194
Soltu.DM.09G012780.1	3.556361513	2.840641028	2.035834533	3.59284729	3.460162751	2.500368599
Soltu.DM.09G012790.1	3.508487416	3.39238092	2.923453495	2.60529079	2.602005676	2.738534718
Soltu.DM.09G012800.3	52.42074199	49.12890259	61.81525257	50.69223874	52.43486016	55.38579346
Soltu.DM.09G012830.1	0	0	0	0	0	0
Soltu.DM.09G012840.1	0	0	0	0	0	0
Soltu.DM.09G012860.1	0	0	0	0	0	0
Soltu.DM.09G012870.1	0.890267981	0.406343352	0.54603509	0.265832958	0.256015696	0.670628664
Soltu.DM.09G012890.1	0.358959854	0.430078361	0.385286442	0	0.541939767	0.2366003
Soltu.DM.09G012910.2	48.98325269	43.59125467	35.8394772	38.76161793	39.09528653	40.33200804
Soltu.DM.09G012940.1	25.18217748	27.74637899	26.6248985	24.30091133	29.37278116	28.8530586
Soltu.DM.09G012980.1	25.94399274	26.33756606	24.30757623	26.01576749	27.06085903	28.70765183
Soltu.DM.09G012990.2	11.21876962	8.540937518	16.80802334	14.2894651	15.58489056	14.71217137
Soltu.DM.09G013010.1	9.009259037	10.36982044	11.108114	9.850102361	9.021319715	9.562105293
Soltu.DM.09G013020.1	15.82302844	15.26646615	13.20005494	14.73556721	15.17689239	15.02452113
Soltu.DM.09G013030.2	90.01832779	85.44000606	85.60196347	87.68229227	87.03140822	86.85784972
Soltu.DM.09G013060.1	15.50725764	13.37076061	15.87297726	15.13328744	15.91815237	16.78723409
Soltu.DM.09G013070.1	23.39616508	23.61441797	20.43209383	20.61683635	24.51158304	26.00550649
Soltu.DM.09G013110.1	0	0	0	0	0	0
Soltu.DM.09G013120.1	49.6300709	42.64971859	49.30910993	54.22940213	44.57082664	46.76056981
Soltu.DM.09G013130.1	43.06995487	40.12900622	39.73381202	37.78476457	40.68853158	43.83975931
Soltu.DM.09G013180.1	0.104371479	0.166733278	0.112026221	0.545390987	0.105049919	0.275176435
Soltu.DM.09G013190.1	0	0.131106509	0.088088994	0	0	0.108189026
Soltu.DM.09G013210.1	0	0	0	0	0	0
Soltu.DM.09G013230.1	59.61537945	54.99627045	59.03912712	53.75745653	49.99394351	54.12231854
Soltu.DM.09G013240.1	0	0	0	0	0	0
Soltu.DM.09G013270.1	19.20435217	21.47524617	14.13450833	17.20318998	13.80656073	11.93479511
Soltu.DM.09G013280.1	28.82245226	25.43857637	27.68886892	24.16434811	24.16949504	24.05671803
Soltu.DM.09G013290.1	14.12084718	11.05343553	8.184503902	8.264277539	10.51735068	10.79662838
Soltu.DM.09G013300.1	1.543206871	1.985912433	1.380323079	0.985599426	0.517746027	1.695283397
Soltu.DM.09G013310.1	21.51812954	23.4712243	15.64587895	15.23415016	16.7674858	13.1156383
Soltu.DM.09G013330.1	0	0	0	0	0	0
Soltu.DM.09G013350.1	0	0	0	0	0	0
Soltu.DM.09G013380.1	0	0	0	0	0	0
Soltu.DM.09G013390.1	14.29496891	10.95675825	11.31380601	11.92150884	10.60925193	8.375294817
Soltu.DM.09G013400.1	3.35109501	4.117976256	1.521752155	2.155209483	1.426986814	1.019445586
Soltu.DM.09G013410.1	0	0	0	0	0	0
Soltu.DM.09G013430.2	17.11465117	16.64139627	14.98298897	14.78525885	14.55472909	14.68286364
Soltu.DM.09G013440.1	75.91011645	73.4361624	80.01671298	75.22444752	71.22880781	79.33748315
Soltu.DM.09G013450.1	20.44334263	19.94345142	18.12656529	20.18298516	16.10313591	16.51058613
Soltu.DM.09G013470.2	0	0	0	0	0	0
Soltu.DM.09G013510.1	26.27330279	24.37964579	23.60901314	21.57707478	22.32056855	23.34473206
Soltu.DM.09G013530.1	40.51649909	43.3994522	30.91923696	32.30842996	37.00831767	39.82675531
Soltu.DM.09G013540.1	50.27656242	47.05250566	36.59355386	41.38108151	45.93396217	56.17927901
Soltu.DM.09G013550.1	0	0	0	0	0	0
Soltu.DM.09G013560.1	10.11790625	9.944017669	8.450073754	9.13019663	8.11217358	8.822419117
Soltu.DM.09G013580.1	27.35409826	24.04041664	28.06115624	27.28054881	26.80097083	26.22038321
Soltu.DM.09G013590.1	10.55458705	8.455410515	11.42922472	10.60630276	13.35756689	14.53110556
Soltu.DM.09G013630.1	35.74985214	34.39824736	34.68987562	31.70372672	26.0819204	27.35024784
Soltu.DM.09G013640.1	26.43422593	25.80638826	22.5528552	24.71412521	20.76939881	18.76379553
Soltu.DM.09G013650.1	12.17836967	12.15932928	14.32842689	17.13325831	11.31464489	10.49697427
Soltu.DM.09G013660.2	33.78841041	33.53501532	31.13485228	33.59060805	27.94239927	27.805485
Soltu.DM.09G013670.2	49.17760899	48.59049364	40.64959222	40.27490436	44.10718041	49.23284254
Soltu.DM.09G013700.1	10.68921489	10.4192569	11.66763659	9.27782101	6.92933048	9.553295117
Soltu.DM.09G013710.1	1.115091416	0.742232011	0.864408775	0.647431881	0.935283146	0.326661059
Soltu.DM.09G013730.1	0	0	0	0	0	0
Soltu.DM.09G013780.1	0	0	0	0	0	0
Soltu.DM.09G013800.1	30.65392679	30.97061309	32.53321652	27.92792288	28.53973628	31.82935664
Soltu.DM.09G013810.1	19.30134385	18.05098253	18.53072114	17.53624837	16.59576492	19.30682344
Soltu.DM.09G013830.1	0	0	0	0	0	0
Soltu.DM.09G013910.1	70.82873649	63.72524726	65.95668096	60.78399842	67.12090149	66.95688437
Soltu.DM.09G013920.1	38.62944402	30.85523876	35.53935283	31.83578835	32.65965746	35.79191429
Soltu.DM.09G013940.1	102.8447976	103.8138603	97.41971022	96.24742539	89.41004303	96.17535646
Soltu.DM.09G013960.1	71.67501106	77.93318855	67.16263953	65.63302338	67.19411003	64.31042836
Soltu.DM.09G013980.1	59.92639148	61.59248425	59.47371393	51.92205618	62.86604919	58.6678265
Soltu.DM.09G014040.1	0.282416944	0.451160634	0.606259548	0	0	0
Soltu.DM.09G014070.1	0	0	0	0	0	0
Soltu.DM.09G014080.1	28.11332303	25.83919994	24.88419873	24.59159209	24.30360764	26.45004727
Soltu.DM.09G014090.1	5.237550592	4.690579153	5.79203337	5.473742266	4.1533786	4.67269297
Soltu.DM.09G014100.1	27.22456055	24.74296289	24.24573626	23.37700401	24.80949036	23.76427914
Soltu.DM.09G014140.1	44.44615787	42.74753173	37.79957017	41.24909221	40.3598456	39.49000004
Soltu.DM.09G014150.1	63.10001427	57.26732313	53.59334407	58.49084593	52.64901826	53.76685476
Soltu.DM.09G014160.1	44.07772363	41.98168425	40.80112887	37.0176956	41.577652	45.93998175
Soltu.DM.09G014180.1	47.95113355	43.56407081	39.00862548	40.44406248	40.6342423	41.72115044
Soltu.DM.09G014220.5	23.5818148	22.19146368	18.11200401	20.84516433	21.17682771	18.28911618
Soltu.DM.09G014280.1	0	0	0	0	0	0
Soltu.DM.09G014290.1	89.61647003	90.07677813	91.14404945	91.70734718	87.03351097	91.02909116
Soltu.DM.09G014300.1	342.4946208	370.7389735	344.415985	358.3876033	362.4068134	354.884609
Soltu.DM.09G014370.1	5.248394382	4.287427142	3.712869035	4.113806299	5.522624293	7.547696515
Soltu.DM.09G014380.2	130.5318373	120.7165646	129.0497142	127.71608	139.1313769	132.6088346
Soltu.DM.09G014390.1	0.682388148	2.881015622	1.046336276	1.120681581	0.09811769	0.642543961
Soltu.DM.09G014400.1	0	0.10578939	0	0	0	0
Soltu.DM.09G014410.1	0	0	0.047277121	0	0	0
Soltu.DM.09G014490.1	20.82860086	19.96928245	18.288327	21.56817848	20.89988165	22.50331739
Soltu.DM.09G014500.2	8.328959367	8.347718028	9.110640726	8.011522405	7.715655348	6.468926701
Soltu.DM.09G014530.1	8.315286507	8.934841008	8.925140567	12.00085074	18.6317402	15.65952499
Soltu.DM.09G014540.2	1.67805019	4.021023902	1.8011206	4.481737195	2.251943886	2.212097947
Soltu.DM.09G014550.1	6.045814572	5.113153851	5.534925135	5.389270935	5.906139869	6.094648459
Soltu.DM.09G014560.1	3.491700395	8.688785915	8.216300731	7.298323021	3.379228151	5.134061047
Soltu.DM.09G014570.1	69.60556154	69.92509868	77.53930631	68.30337468	64.46488835	69.26952006
Soltu.DM.09G014590.1	18.29252304	15.76394418	16.01351684	15.97797007	15.28655326	15.44194289
Soltu.DM.09G014600.1	100.2129387	99.38172322	86.17100699	92.6506655	87.64242852	87.27915314
Soltu.DM.09G014620.1	15.64373664	13.76147867	12.05702303	14.40458491	14.35816256	13.71800613
Soltu.DM.09G014630.1	16.51842879	16.97531322	15.45961848	15.15805551	18.14645517	18.72161916
Soltu.DM.09G014640.1	23.10088739	18.007194	16.13177581	18.90688754	17.64838633	18.71199761
Soltu.DM.09G014650.1	11.45766905	10.5968261	8.713150513	9.404964569	9.524525954	8.255293063
Soltu.DM.09G014660.1	8.053438007	8.906784128	6.150600901	5.826886928	6.079340451	8.166526471
Soltu.DM.09G014670.5	45.0123463	43.02910937	41.60645832	45.24808043	38.77356185	42.09313912
Soltu.DM.09G014700.1	207.1126302	205.3024577	233.9028992	214.0792586	213.8767269	197.2448621
Soltu.DM.09G014710.1	0	0.05577986	0.299822904	0.07298323	0.070287946	0
Soltu.DM.09G014720.1	0	0.074463406	0	0.097429069	0.469154976	0
Soltu.DM.09G014730.1	0	0.12142054	0	0.05295617	0.051000488	0.066797446
Soltu.DM.09G014740.1	143.5384116	146.9655765	136.2568335	139.8286244	141.3446655	151.3389461
Soltu.DM.09G014750.4	22.93274592	23.83273175	17.8741359	20.3098398	20.78621144	21.99381983
Soltu.DM.09G014770.1	0.429948183	0.515131172	0.769135248	0.224668526	0.360619124	0.283390657
Soltu.DM.09G014860.1	4.917377372	10.03168939	8.416309023	9.583784036	9.965565982	4.555169783
Soltu.DM.09G014930.1	0	0	0	0	0	0
Soltu.DM.09G014970.1	0	0	0	0	0	0
Soltu.DM.09G015040.1	0.090586567	0	0	0.094671643	0	0
Soltu.DM.09G015050.1	0	0	0	0	0	0
Soltu.DM.09G015060.1	0	0	0	0	0	0
Soltu.DM.09G015070.1	0	0	0	0	0	0
Soltu.DM.09G015080.1	0	0	0	0	0	0
Soltu.DM.09G015100.1	0	0	0	0	0	0
Soltu.DM.09G015110.1	0	0	0	0	0	0
Soltu.DM.09G015140.1	23.25527021	21.69095735	23.6725408	20.85438785	21.14129612	21.16278774
Soltu.DM.09G015150.1	20.33804131	20.92737576	24.69136337	21.84463207	19.33491899	22.48495959
Soltu.DM.09G015160.1	32.20279632	29.32253985	26.14713608	27.71778707	29.9571292	31.62493941
Soltu.DM.09G015170.1	4.585451327	5.136794589	5.677376404	4.613272874	4.462054271	4.539865921
Soltu.DM.09G015180.1	16.58924243	14.57570912	14.80117042	14.95346267	17.14928893	17.40396037
Soltu.DM.09G015190.2	11.04727058	11.56611807	9.826128783	9.659545175	12.22655859	10.73377295
Soltu.DM.09G015210.1	4.659879571	3.158124437	5.607900822	4.427291539	5.258675338	5.212165424
Soltu.DM.09G015220.1	22.12579495	20.05049022	21.90260529	21.39535654	22.20304204	19.75014889
Soltu.DM.09G015230.1	6.063443088	6.396952178	5.419751307	5.060852224	6.477776447	6.028973368
Soltu.DM.09G015240.1	2.53876571	2.487480252	2.03463839	1.786523989	1.75461756	2.09729067
Soltu.DM.09G015260.1	21.74950728	22.08512838	22.22708199	26.65976278	21.42512075	19.97847229
Soltu.DM.09G015270.1	0.804651627	0.64271487	1.295498755	0.756844252	0.809882054	0.848588784
Soltu.DM.09G015320.1	0	0	0	0	0	0
Soltu.DM.09G015370.1	0	0	0	0	0	0
Soltu.DM.09G015430.1	2.309384122	2.427129993	2.087374647	2.032444386	2.202059053	1.922751802
Soltu.DM.09G015460.1	1.2935574	1.03322798	1.068022002	1.663866388	1.702570702	1.574066242
Soltu.DM.09G015470.1	2.347198599	1.874823079	2.748376619	3.791073347	3.651068282	3.094206141
Soltu.DM.09G015480.1	0	0	0	0	0	0
Soltu.DM.09G015500.6	15.07710105	16.01224495	17.53898237	15.49293133	15.59899142	16.43334362
Soltu.DM.09G015510.1	16.46087329	11.39502858	16.49025971	13.47583215	9.388461298	10.84981374
Soltu.DM.09G015550.1	45.33578738	48.62744264	63.10788541	55.97342898	47.5577309	47.95978273
Soltu.DM.09G015570.1	2.570661314	1.99292217	1.460751353	0.711155491	1.293685612	1.594723279
Soltu.DM.09G015580.1	63.02823721	59.12827331	62.19799994	59.56937925	59.33610287	62.77542427
Soltu.DM.09G015660.1	3.246679782	2.527212079	2.330595751	2.463773439	2.768250117	3.216778948
Soltu.DM.09G015670.2	20.51015806	20.46460404	21.02363123	19.15275039	20.19027416	20.21143497
Soltu.DM.09G015680.3	4.084305884	3.996901954	4.093532781	4.268491035	4.001958026	4.457083109
Soltu.DM.09G015690.1	12.84024947	13.01258874	13.03634884	13.70032341	13.14925889	13.52956159
Soltu.DM.09G015700.1	8.291298804	8.455027443	7.879304983	8.254204065	15.73382467	16.93509039
Soltu.DM.09G015720.1	0	0	0.089620977	0.349050231	0.084039935	0.220141148
Soltu.DM.09G015730.1	1.135741257	3.793630277	3.878757325	3.668780658	1.143123846	1.088870196
Soltu.DM.09G015800.1	0	0	0	0	0	0
Soltu.DM.09G015880.1	0	0	0	0	0	0
Soltu.DM.09G015900.1	8.863547156	8.554699712	9.513611373	8.182542926	9.88762157	9.737012331
Soltu.DM.09G015930.1	0	0	0	0.081586944	0	0
Soltu.DM.09G015940.1	0.070604236	0	0	0.147576385	0	0
Soltu.DM.09G016010.1	23.53816854	24.16580414	13.42589327	19.38348732	14.63643101	14.86482503
Soltu.DM.09G016020.1	19.43855159	16.83599439	15.58530644	16.88849748	21.45068094	21.92015215
Soltu.DM.09G016030.1	32.45535517	29.29837157	27.20892853	24.28516985	23.58160573	33.92375096
Soltu.DM.09G016040.1	0.80018134	0.547837913	0.368086154	0.477866388	0.690328037	0.753459288
Soltu.DM.09G016080.2	2.35310244	3.031514141	2.118313995	3.093854324	2.291998224	2.301475642
Soltu.DM.09G016100.1	9.452142084	8.388768037	7.407733856	8.310395159	8.758536964	7.911322519
Soltu.DM.09G016120.1	0.523755059	0.557798602	0.74955726	0.547374227	0.351439728	1.611032949
Soltu.DM.09G016210.1	0.256058029	0.102263077	0.274837662	0.267605177	0	0.337549761
Soltu.DM.09G016260.2	8.303058144	8.797632361	10.0292651	9.461754488	9.282881716	9.637187499
Soltu.DM.09G016270.1	21.06617446	19.00220551	20.35377658	22.55666621	24.32631724	27.77058849
Soltu.DM.09G016290.1	0.0375085	0.029959886	0.080518846	0.156799909	0.037752315	0
Soltu.DM.09G016320.1	0	0	0	0	0	0
Soltu.DM.09G016330.1	0	0	0	0	0	0
Soltu.DM.09G016350.1	0	0	0	0	0	0
Soltu.DM.09G016370.1	16.35370615	14.86010338	14.9765054	17.87518959	15.85597209	17.6026926
Soltu.DM.09G016390.1	0	0	0	0	0.213582155	0
Soltu.DM.09G016430.1	0.593949036	0.948832673	0.850013387	0.620733659	1.992699487	2.609920831
Soltu.DM.09G016440.1	1.005942257	1.095675825	0.490781539	1.24245261	0.368174953	0
Soltu.DM.09G016480.1	0	0	0	0	0	0
Soltu.DM.09G016500.1	0.288787251	0	0	0	0	0.190347609
Soltu.DM.09G016520.1	5.699687409	6.6443657	6.172824492	5.849391245	5.995148296	4.941403584
Soltu.DM.09G016530.1	5.959971363	6.699994701	7.344799585	6.574782377	6.109799864	6.838292568
Soltu.DM.09G016540.1	24.31189264	22.92759945	25.54674543	23.37986723	28.06844421	26.66284015
Soltu.DM.09G016550.1	30.10851823	30.2889368	31.79266174	28.74487817	31.77849063	30.46529621
Soltu.DM.09G016560.1	3.468848952	3.814787559	5.07226575	4.150682399	5.161196001	4.108917245
Soltu.DM.09G016570.1	0	0	0	0	0	0
Soltu.DM.09G016600.1	0	0	0	0	0	0
Soltu.DM.09G016610.1	0	0	0	0	0	0
Soltu.DM.09G016620.1	2.752394965	2.811653011	2.672901213	2.524289982	2.939895545	2.863194266
Soltu.DM.09G016660.1	0	0	0	0	0	0
Soltu.DM.09G016670.1	0	0	0	0	0	0
Soltu.DM.09G016700.1	12.044701	14.26643086	14.89432242	14.98099731	12.26127953	13.28196595
Soltu.DM.09G016710.1	21.51609157	19.72602513	18.30099287	18.59722416	17.09321941	17.39283119
Soltu.DM.09G016720.3	24.73197917	24.38775419	22.42074379	18.89269412	20.45144777	20.68769303
Soltu.DM.09G016740.1	6.344404059	9.520035019	10.58851018	9.006762417	8.932519623	8.266853626
Soltu.DM.09G016750.1	103.5603114	108.5199627	132.4012355	109.5508695	101.0119472	95.4355327
Soltu.DM.09G016780.1	0	0.278899301	0	0.182458076	0	0
Soltu.DM.09G016790.1	8.230436645	12.14951928	13.19518973	13.39235676	12.33852136	9.522199401
Soltu.DM.09G016800.1	0	0	0	0	0	0
Soltu.DM.09G016810.1	4.182680918	5.604112418	2.461953294	2.820195078	2.851846971	3.55731598
Soltu.DM.09G016840.1	4.305602088	6.004771427	3.667762392	4.571191643	3.576931037	3.153267339
Soltu.DM.09G016850.1	43.99434839	61.36572877	49.15936237	56.34354128	55.06731849	48.51193698
Soltu.DM.09G016880.1	2.602174502	4.959192008	1.225009388	1.813014475	4.50299556	5.897759291
Soltu.DM.09G016930.1	0	0	0	0	0	0
Soltu.DM.09G016940.1	73.64814415	77.15757097	70.50801683	66.37868208	78.23670131	73.70913297
Soltu.DM.09G016950.1	10.39164754	10.76401987	12.33616465	10.97539399	12.60277647	10.74608703
Soltu.DM.09G016960.1	13.08631505	11.42708685	12.14152905	11.59021461	8.594883043	12.20734578
Soltu.DM.09G016970.1	0.336918459	0.605505061	0.452035628	0.79225217	0.169554255	0.222072211
Soltu.DM.09G016990.1	454.4365712	465.6539565	529.8857157	508.6139346	469.2615542	475.1092494
Soltu.DM.09G017000.1	77.34430198	80.39067859	83.07533867	76.41748131	75.37833555	77.8887291
Soltu.DM.09G017020.1	145.7170666	153.1969812	176.3836749	164.1037696	151.7791209	154.3060725
Soltu.DM.09G017030.1	0.019159646	0.015303753	0	0.020023666	0	0.075771895
Soltu.DM.09G017040.2	19.3308887	21.41149372	27.33053688	26.51976803	23.48304942	21.24869756
Soltu.DM.09G017050.1	28.22098304	23.45855479	21.14683564	23.27813072	24.12873954	22.82396051
Soltu.DM.09G017070.1	2.635891474	2.406190048	1.616692129	3.017117197	1.89501814	1.985586828
Soltu.DM.09G017080.1	2.147855177	1.042814272	1.401310447	1.320420283	1.907485364	1.665541583
Soltu.DM.09G017090.1	12.87391596	12.17919214	6.468049571	8.587963301	7.168033749	6.981021202
Soltu.DM.09G017110.2	10.72519876	8.152738043	11.08385104	10.1671448	8.948944485	8.146745957
Soltu.DM.09G017120.1	59.05676662	64.32483682	47.2141833	57.57073796	47.45261946	44.12993936
Soltu.DM.09G017130.1	45.83030657	43.72663244	41.18458788	44.938479	48.39997127	47.20317372
Soltu.DM.09G017140.1	0	0	0	0	0	0
Soltu.DM.09G017150.1	9.976286842	9.163834175	5.889378469	8.601594989	6.777766177	5.918080222
Soltu.DM.09G017160.1	0.993881331	0.6146028	1.032361835	1.273246671	5.356668972	4.522265159
Soltu.DM.09G017180.1	0	0	0	0	0.084901252	0
Soltu.DM.09G017200.1	0.592983789	0.698003668	0.502479474	0.521873585	0.910963758	0.946273029
Soltu.DM.09G017210.1	40.103206	27.9719593	33.9505347	33.94256846	30.13078842	28.2946123
Soltu.DM.09G017220.1	104.5752551	115.1723086	101.7939003	104.2215222	107.4485691	110.3781539
Soltu.DM.09G017230.1	100.2681415	103.5566438	107.211325	106.3490695	105.2323958	103.0300042
Soltu.DM.09G017240.1	14.52036384	12.09697375	12.06604369	10.44312888	11.94323628	11.73191242
Soltu.DM.09G017250.1	8.600209885	7.469650843	6.542331299	6.370166724	8.235913619	8.585504786
Soltu.DM.09G017260.3	14.46138868	12.25671262	10.23154734	11.22581041	10.99844668	11.7079911
Soltu.DM.09G017270.1	6.163689938	5.796421483	8.662878665	8.094597465	6.835836125	7.082821485
Soltu.DM.09G017280.1	0	0	0	0	0	0
Soltu.DM.09G017290.1	20.40242185	14.94542034	19.6578268	20.16245431	15.90667795	18.32523587
Soltu.DM.09G017300.1	3.522905619	4.091004093	3.926714007	4.729663472	4.527720669	4.858430236
Soltu.DM.09G017330.1	24.69130993	24.31970655	24.77003297	24.39929559	23.01093455	23.47247286
Soltu.DM.09G017350.1	36.63649063	33.81888	34.55069097	33.03532035	35.99898553	33.38684295
Soltu.DM.09G017360.1	24.49976945	18.7578465	17.61829582	18.55590908	21.83734444	22.1740199
Soltu.DM.09G017380.1	17.68280821	17.31027032	13.02094918	14.48334231	19.41196526	20.8709836
Soltu.DM.09G017390.1	0.918295426	1.626429395	1.842726527	2.336677225	1.567231218	1.631607472
Soltu.DM.09G017420.1	0.201092693	0.120466976	0	0.157620851	0.101199922	0.331364294
Soltu.DM.09G017430.1	0	0	0	0	0	0
Soltu.DM.09G017440.1	18.86743371	19.94802785	20.47721395	21.30278057	19.07485364	18.59854768
Soltu.DM.09G017450.1	0.752897898	0.575229808	0.667574434	0.752639562	0.47773838	0.474679351
Soltu.DM.09G017490.1	42.1805771	40.92972496	43.4967629	41.99157889	41.38991955	40.99107275
Soltu.DM.09G017520.1	0	0	0	0	0	0
Soltu.DM.09G017540.1	53.48767716	55.44931287	48.09659083	50.99365326	42.9537445	42.56877539
Soltu.DM.09G017550.1	100.0389978	94.85422144	95.49206518	90.72634715	93.68737639	87.96098997
Soltu.DM.09G017560.1	1.759761354	1.466721423	2.053070183	1.559253275	1.578678458	2.571967799
Soltu.DM.09G017570.1	1.234360453	0.963015524	1.26326728	1.110021476	1.617988582	1.85425317
Soltu.DM.09G017630.1	0.663980261	0.489557284	0.328928053	0.266893462	0	0
Soltu.DM.09G017640.1	1.010755377	1.614680163	1.084885507	0.79225217	1.27165691	0.666216633
Soltu.DM.09G017650.1	1.39386427	1.206127017	1.994789481	2.002992382	2.922759832	3.445253355
Soltu.DM.09G017660.1	25.46714331	25.15967039	27.97986305	26.95373448	24.56271888	26.3215698
Soltu.DM.09G017670.1	32.35801804	30.25866389	34.82532017	32.53419109	36.01053648	37.91654847
Soltu.DM.09G017680.1	0.25436228	0	0	0	0	0.167657166
Soltu.DM.09G017690.1	5.671983083	5.779052957	6.183847393	6.487869709	7.192254893	8.065869284
Soltu.DM.09G017700.1	16.27487472	13.64952087	16.42038573	13.26686685	16.21685862	14.58901509
Soltu.DM.09G017710.1	0	0	0	0.073249592	0	0
Soltu.DM.09G017720.1	0	0	0	0	0	0
Soltu.DM.09G017750.1	0	0	0	0	0	0
Soltu.DM.09G017770.1	0	0	0	0	0	0
Soltu.DM.09G017800.1	3.157237245	2.563524145	1.064249098	1.118051523	0.997974227	0.92872047
Soltu.DM.09G017820.1	2.021510755	1.153342974	1.859803727	2.86719833	1.743986619	1.522780876
Soltu.DM.09G017830.1	0.512116058	1.636209232	0.549675324	1.07042071	0	0.337549761
Soltu.DM.09G017840.1	3.86554412	2.759132271	2.471773405	2.449704783	2.028115773	2.222624228
Soltu.DM.09G017850.1	11.0425025	8.436703854	10.82173294	11.03871357	9.906207325	8.22777542
Soltu.DM.09G017860.1	0	0	0	0	0	0
Soltu.DM.09G017870.2	15.68693549	13.91985955	13.67236605	13.52757909	14.02882972	15.51518522
Soltu.DM.09G017880.1	0.17458502	0.13944965	0	0.182458076	0	0
Soltu.DM.09G017890.1	0.258354514	0.619081408	0.73947353	1.170022637	1.040135517	1.362308452
Soltu.DM.09G017900.1	33.78573424	32.88413238	32.90057087	30.56249687	31.90293397	30.5779953
Soltu.DM.09G017910.1	5.787764001	6.94766657	3.301365141	2.661457921	3.794822777	3.400687889
Soltu.DM.09G017920.1	9.471425763	8.314181752	10.39198532	8.338776411	7.106412428	10.29128796
Soltu.DM.09G017930.1	66.78528441	57.80916481	79.22093053	71.44459122	60.43976511	71.41444566
Soltu.DM.09G017940.1	0.062351793	0.049803447	0	0.065163598	0.188271283	0
Soltu.DM.09G017950.1	10.16378695	7.483731599	8.880275381	8.131227217	5.90077831	8.089637634
Soltu.DM.09G017960.2	18.40749108	16.95615169	15.90865304	17.78852673	16.98722568	19.34958484
Soltu.DM.09G017970.1	9.338069081	9.176554112	7.714622975	8.339660368	7.575977235	6.938338649
Soltu.DM.09G017980.3	82.08301656	77.95505306	74.61585621	70.8947465	87.39023141	88.70229816
Soltu.DM.09G017990.1	34.96721645	37.46629548	38.44383003	37.78739038	46.52688785	48.56011769
Soltu.DM.09G018000.1	19.9429811	19.30075108	17.72476405	18.08540485	16.24925994	20.51727598
Soltu.DM.09G018010.1	0.093225011	0.111695108	0	0.146143604	0	0.12289433
Soltu.DM.09G018020.1	3.709099784	3.216024341	3.876363465	3.468326315	3.34024036	3.12029798
Soltu.DM.09G018030.1	0	0	0	0	0	0
Soltu.DM.09G018040.1	18.29126181	19.05669303	15.31735205	17.10754341	16.56469652	15.98766649
Soltu.DM.09G018050.1	6.087834982	6.321449574	7.544175013	7.63484512	5.347555511	4.888148553
Soltu.DM.09G018060.1	0.078706361	0.377199874	0.253436369	0.493534139	1.029833628	0.622530297
Soltu.DM.09G018070.1	0	0	0	0	0	0
Soltu.DM.09G018080.1	0	0	0	0	0	0
Soltu.DM.09G018110.3	20.80471485	21.98656156	20.68916844	20.03322092	20.40302864	22.73772694
Soltu.DM.09G018120.1	79.63096196	78.41976297	89.37522087	82.52556773	69.41739123	63.54069232
Soltu.DM.09G018130.1	43.92597679	42.37420319	35.53149883	39.80811825	47.73561164	45.45732276
Soltu.DM.09G018140.1	0	0.276386695	0.557103369	0	0	0
Soltu.DM.09G018160.1	0	0	0	0	0	0
Soltu.DM.09G018170.1	57.97090158	75.05039131	75.94006026	81.58158726	66.32294453	62.26849625
Soltu.DM.09G018190.1	21.06860444	18.29720348	18.33773894	23.21973115	21.12844427	17.82572457
Soltu.DM.09G018210.1	7.990622057	3.968951591	10.16226669	7.368499204	12.77348241	18.76587831
Soltu.DM.09G018220.1	42.77572141	44.84165884	47.21183945	44.26482901	40.35298353	42.44803841
Soltu.DM.09G018230.1	9.347813805	10.43794486	9.572677669	9.769361196	10.08061802	12.44854457
Soltu.DM.09G018240.2	36.07873161	33.8642056	34.22325249	31.77733436	30.22496454	31.32928018
Soltu.DM.09G018250.1	2.897606909	2.462192866	3.14320761	3.447081138	3.412857709	2.722612437
Soltu.DM.09G018260.1	1.214001793	1.108209143	1.228578952	1.667497644	1.571005405	1.554639175
Soltu.DM.09G018280.1	0.758591874	0.956723174	0.771373895	0.667622064	0.562595822	0.631589989
Soltu.DM.09G018290.1	0.73862893	0.842827558	0.509657752	0.385969006	0.371715097	0.417300528
Soltu.DM.09G018300.1	0.177818076	0	0	0	0	0
Soltu.DM.09G018310.2	28.89462161	29.83454908	26.5886527	27.03057801	24.18808108	27.03494873
Soltu.DM.09G018320.1	45.60650779	45.44346066	42.1461582	42.7336019	37.87225487	41.04298228
Soltu.DM.09G018330.1	19.25410438	20.56521076	19.59820374	19.26445303	18.30263504	18.954381
Soltu.DM.09G018340.1	0	0	0	0	0	0
Soltu.DM.09G018370.1	42.506508	37.05288882	42.21200515	34.8389797	36.27053616	37.64058917
Soltu.DM.09G018390.1	18.4045041	20.10549167	21.53143032	19.91156391	16.42296437	16.44869722
Soltu.DM.09G018420.1	7.908806355	8.776385318	9.707442467	8.768225754	8.967347361	8.092062152
Soltu.DM.09G018450.1	2.102666296	2.015403708	1.50458574	1.464991847	1.128711534	1.293530105
Soltu.DM.09G018460.1	0	0	0	0	0	0
Soltu.DM.09G018470.2	12.04533331	11.61805372	10.12345826	11.28217094	11.20863984	9.437411952
Soltu.DM.09G018490.1	0.1677236	0.267938193	0.180024669	0.087643617	0.337627686	0.331653695
Soltu.DM.09G018500.1	0.432530454	0.069096674	0.278551684	0.361628618	0.087068401	0.114037081
Soltu.DM.09G018510.1	1.044796362	1.251795438	1.922439604	0.779937369	0.90136096	0.688653981
Soltu.DM.09G018520.1	85.21508006	89.39389987	89.4087759	82.83964303	110.5999413	107.858627
Soltu.DM.09G018540.1	0	0	0	0	0	0
Soltu.DM.09G018570.7	11.24369787	9.189753064	8.653644233	9.018011085	12.06246418	12.35171685
Soltu.DM.09G018580.2	12.59064536	12.86572774	14.63246482	15.2910042	12.54139285	15.05237912
Soltu.DM.09G018600.1	53.36391097	52.21316721	50.80895744	51.53322442	57.08073363	57.58747293
Soltu.DM.09G018610.1	2.207396801	2.468419101	1.421574113	2.076247066	0.888698162	4.073876424
Soltu.DM.09G018650.1	25.35129778	26.26521011	22.79356148	25.07446086	28.83747685	29.88816615
Soltu.DM.09G018660.1	14.83061372	13.47681265	13.38701029	14.25879785	12.33032078	12.41469072
Soltu.DM.09G018670.1	277.2271828	271.1634943	235.6334494	294.4130087	463.8184214	396.9313047
Soltu.DM.09G018680.1	18.27884122	15.45034923	17.38430994	17.45881971	19.28260868	19.9479708
Soltu.DM.09G018690.2	38.24243289	30.94454149	19.54202856	24.501513	30.20708136	26.74095508
Soltu.DM.09G018700.1	8.731218142	8.062939509	7.629648332	7.971619018	7.873239872	8.685963563
Soltu.DM.09G018710.1	5.980783962	5.566033192	5.300440622	5.734396659	3.534479547	3.761268763
Soltu.DM.09G018720.1	39.29000243	35.76226545	39.01976303	36.80389054	36.33901326	36.06741731
Soltu.DM.09G018730.1	0	0	0	0	0	0
Soltu.DM.09G018740.1	1.949380565	1.712772853	2.187457552	1.629831594	1.712336293	1.682038181
Soltu.DM.09G018750.1	10.9607019	12.10718489	11.31781823	11.09248433	12.7425994	12.29993936
Soltu.DM.09G018760.1	32.00725362	31.49769611	34.46697802	32.33562561	29.20433511	30.16988875
Soltu.DM.09G018770.1	8.175567067	8.612011986	7.479510656	8.114171273	7.676447767	7.848031939
Soltu.DM.09G018790.1	1.990695042	1.215932928	1.633943417	1.346184582	1.060747959	1.543672687
Soltu.DM.09G018800.1	4.02349726	4.307813126	2.940313768	4.02600657	3.704999804	3.046975924
Soltu.DM.09G018810.1	0	0.351285379	0	0.612836284	0.737755154	0
Soltu.DM.09G018820.1	221.7953419	230.8966489	224.2846205	237.802904	238.7479842	225.2390413
Soltu.DM.09G018830.1	33.27680436	33.25234985	33.86480837	32.68503021	29.60179564	31.853857
Soltu.DM.09G018840.2	10.0508759	9.557296918	9.717780257	7.627998048	9.71477212	10.33154642
Soltu.DM.09G018850.1	17.62549634	19.08035	17.4027642	16.96860102	19.55074485	19.09224141
Soltu.DM.09G018860.1	36.37776197	36.42823918	31.6680032	29.01533364	26.1916684	26.64363281
Soltu.DM.09G018880.1	172.896496	171.4356539	197.3293392	176.9788868	166.5771856	166.0291398
Soltu.DM.09G018890.1	175.7450912	171.4588499	164.2245437	193.4415715	160.6102677	157.5602337
Soltu.DM.09G018900.3	1.399943429	1.032188067	1.040273393	1.125442335	0.975491581	1.277641618
Soltu.DM.09G018910.1	31.85328133	32.90276597	34.37281895	33.98409407	30.81842713	30.77986699
Soltu.DM.09G018920.1	0.224175317	0.278537564	0.294086992	0.364442849	0.100281116	0.197013479
Soltu.DM.09G018930.1	31.26289888	31.7491181	29.92626036	38.67383794	57.79490539	50.80067829
Soltu.DM.09G018940.1	27.36228335	23.69776901	23.67310409	21.22484516	21.18472669	20.33760267
Soltu.DM.09G018950.1	24.18252953	24.98949167	31.57394758	29.46810087	30.57813697	34.16135002
Soltu.DM.09G018960.1	31.85353096	26.10076477	26.44664294	27.23100712	27.28631094	29.05070197
Soltu.DM.09G018970.1	4.751826681	4.521932826	5.832436965	4.847307673	7.872027997	7.552909013
Soltu.DM.09G019020.2	99.12222253	97.13760232	94.79415862	85.38378448	86.98133261	87.78327213
Soltu.DM.09G019030.1	0	0	0	0	0	0
Soltu.DM.09G019040.1	4.660271938	4.21965429	3.684725368	3.606349489	3.938642209	3.681366255
Soltu.DM.09G019050.2	62.8506071	59.01101063	48.90404072	53.98088917	70.33080405	71.73867976
Soltu.DM.09G019070.1	0.695809861	0.370518395	0.448104884	0.339354392	0.51357738	0.489202552
Soltu.DM.09G019080.1	0.066451046	0	0.142649305	0	0.066882993	0
Soltu.DM.09G019090.1	21.89540789	21.78789762	16.47713053	14.95691358	13.48118319	12.65811603
Soltu.DM.09G019100.1	0	0	0	0	0	0
Soltu.DM.09G019110.2	0	0	0	0	0	0
Soltu.DM.09G019120.1	0.113859795	0	0	0	0.229199822	0
Soltu.DM.09G019130.4	2.246748722	2.435513394	1.95218952	2.068535842	1.884460936	2.468156329
Soltu.DM.09G019150.1	0	0	0	0	0	0
Soltu.DM.09G019160.1	0	0	0	0	0	0
Soltu.DM.09G019190.1	2.187837589	1.698990995	1.108917781	0.762166645	1.773880904	1.682407827
Soltu.DM.09G019200.1	12.71306323	11.26756507	10.6357005	9.564747608	9.765596017	10.27314403
Soltu.DM.09G019220.1	24.62493544	19.76192728	21.61021938	22.57918685	25.68131639	24.39749783
Soltu.DM.09G019230.1	13.69023125	14.04589822	11.25295548	14.9859813	16.27373516	15.37643456
Soltu.DM.09G019240.1	1.669943667	1.222710704	1.070472777	1.260459169	0.606955085	1.008980263
Soltu.DM.09G019250.1	14.21620875	23.22832749	13.59911028	15.01369307	8.886404544	7.825017182
Soltu.DM.09G019290.1	45.91409138	41.77267036	40.60357654	36.22534195	33.17503151	34.46260088
Soltu.DM.09G019300.1	90.05921943	91.00487799	81.78464835	81.52783866	84.44328309	84.82411518
Soltu.DM.09G019310.1	8.825719798	8.558675314	7.639523958	8.95323252	10.05534423	11.25924067
Soltu.DM.09G019320.1	18.26983382	17.42950984	19.05808604	15.33358134	15.33166501	17.37026141
Soltu.DM.09G019330.1	5.109414798	5.840253711	6.146025696	4.603300071	7.713940813	10.10326692
Soltu.DM.09G019340.1	8.55137191	6.04895748	8.51737471	11.28485984	15.82804962	14.56877505
Soltu.DM.09G019360.1	16.14256911	18.01508981	16.10631128	13.87660628	13.54721097	13.78705613
Soltu.DM.09G019370.1	46.41583456	45.71261466	34.71994051	35.20652833	43.15352936	41.50684559
Soltu.DM.09G019380.1	32.73812791	45.53525201	33.02921114	33.66135992	35.4622056	31.19677415
Soltu.DM.09G019390.1	76.22952035	65.03618648	69.51569943	76.3903555	72.53375299	63.09683348
Soltu.DM.09G019400.1	0.34090566	0.453830223	0.121969377	0	0.114373876	0.14980019
Soltu.DM.09G019410.1	0	0	0	0	0	0
Soltu.DM.09G019420.1	0	0	0	0	0	0.37785421
Soltu.DM.09G019440.1	1.866888794	1.491175991	1.864008257	2.540938384	2.09751518	2.117635086
Soltu.DM.09G019450.1	46.44456802	44.64762427	39.96841317	39.5714039	38.54870091	39.85959941
Soltu.DM.09G019460.1	15.29235451	17.04384617	14.88704002	16.1678128	15.03381057	14.76780204
Soltu.DM.09G019470.1	12.81460428	10.6562987	11.64417334	10.82406682	13.92266709	16.19868596
Soltu.DM.09G019480.1	16.74161789	18.22057804	14.79210473	14.37684551	12.54394002	12.0022551
Soltu.DM.09G019490.1	0.236119084	0.377199874	0.08447879	0.246767069	0.237653914	0.311265148
Soltu.DM.09G019520.1	0	0	0	0.08225569	0.158435943	0.103755049
Soltu.DM.09G019530.1	0.112525501	0.35951863	0.362334808	0.058799966	0.396399302	0.222505946
Soltu.DM.09G019540.1	0.078706361	0.125733291	0.168957579	0	0.079217971	0.103755049
Soltu.DM.09G019550.2	8.749260731	10.46072163	8.977505288	8.798766221	7.864596772	6.528541219
Soltu.DM.09G019560.1	0	0	0	0	0	0
Soltu.DM.09G019570.1	0.325497494	0.389986311	0.524054864	0.680352146	1.146646569	1.287266037
Soltu.DM.09G019580.1	0.275221608	0.146555365	0.098468908	0.191755302	0.277010613	0.120937414
Soltu.DM.09G019590.1	0.314825445	0.377199874	0.337915158	0.246767069	0.950615657	0.933795445
Soltu.DM.09G019600.1	9.213947942	10.95675825	8.611827007	8.060614172	7.137731397	8.052063027
Soltu.DM.09G019610.1	0	0.365225275	0.24539077	0	0.575273364	0
Soltu.DM.09G019620.1	0	0	0	0	0	0
Soltu.DM.09G019630.1	0	0.083366639	0	0	0.105049919	0.137588218
Soltu.DM.09G019640.1	19.73517336	20.21538122	17.73354065	15.87007012	18.03166816	18.63104739
Soltu.DM.09G019650.1	0.405466169	0.500519859	0.356075666	0.269659728	0.333901469	0.437324546
Soltu.DM.09G019660.1	0.069080403	0.128748478	0.049431234	0.168456497	0.231764808	0.364262332
Soltu.DM.09G019670.1	12.95630027	12.8512171	10.99983914	10.98784392	11.97162427	13.08977529
Soltu.DM.09G019680.2	19.56366927	19.30866936	18.56138907	18.3605702	18.1672794	17.11264412
Soltu.DM.09G019690.1	24.23734655	23.5198402	21.55466389	21.87174496	23.67572826	24.91137065
Soltu.DM.09G019700.1	0.344399142	0.157193457	0	0.30851152	0.049519688	0.129715963
Soltu.DM.09G019710.1	23.87111238	23.08875885	21.40338252	23.47118658	23.00543681	22.65806749
Soltu.DM.09G019720.1	0.719634064	0.574807156	0.681540859	0.530884628	0.511278957	0.725446767
Soltu.DM.09G019730.1	13.61429552	13.54171574	16.46400134	23.73930643	38.1905299	27.47698053
Soltu.DM.09G019740.1	43.17440353	43.82487935	52.32720005	46.77830553	39.40874136	40.0829974
Soltu.DM.09G019770.2	51.57587988	51.73475583	45.01634917	48.30264167	49.05401085	54.49753772
Soltu.DM.09G019780.1	44.94590011	43.69007353	44.30837083	42.98557496	37.12670472	42.3538302
Soltu.DM.09G019790.1	0.339299508	0.975654798	0.437021017	0.4255206	0	0.08945665
Soltu.DM.09G019800.1	0	0	0	0.043255147	0	0
Soltu.DM.09G019820.1	21.41273066	20.37789969	26.636903	20.4656755	18.49412493	19.20430818
Soltu.DM.09G019840.1	0	0	0	0	0	0
Soltu.DM.09G019850.1	0.096021761	0.076697308	0	0.100351942	0.096645925	0.12658116
Soltu.DM.09G019860.1	48.23615142	43.9266399	44.70141883	52.97169935	65.3847945	58.46490542
Soltu.DM.09G019870.5	124.962989	127.7263783	130.3688869	124.0422396	124.2645803	124.7040048
Soltu.DM.09G019880.2	14.50738411	13.8055154	12.74021571	15.95958588	15.78938247	15.83027041
Soltu.DM.09G019900.1	381.3793208	421.4716984	582.7030606	500.8085045	419.2417785	421.4972665
Soltu.DM.09G019910.1	21.10388345	20.92932686	21.70053403	20.60230584	17.7557729	18.56483747
Soltu.DM.09G019920.1	2.012683197	1.406675514	1.710234359	2.278734044	1.266103823	2.542678329
Soltu.DM.09G019930.1	0.426763382	0.681753847	0.91612554	0	0.429537445	0
Soltu.DM.09G019940.1	0.482272849	0.296319283	0.159274885	0.271396107	0.634763964	0.586854059
Soltu.DM.09G019950.1	25.96143905	29.78615021	32.39158158	25.9109775	29.45399623	27.45940515
Soltu.DM.09G019960.1	233.1792441	227.5455727	193.0184899	181.0349025	197.8921963	210.1753586
Soltu.DM.09G019970.1	5.248647097	5.264815194	4.760165013	7.909093698	12.53120894	13.56992947
Soltu.DM.09G019980.1	14.99734927	15.14262153	15.02034426	13.90762013	15.33401433	15.03658879
Soltu.DM.09G019990.1	52.80082905	43.13556242	44.1908352	37.85899233	73.72895633	93.39398834
Soltu.DM.09G020000.2	52.9679605	53.82655823	56.40621328	57.09554508	62.94196712	65.07276977
Soltu.DM.09G020010.1	87.22603853	88.58410216	80.25844488	88.66481733	99.41651379	107.2467031
Soltu.DM.09G020020.1	44.66437945	35.08332296	27.06198562	25.69407137	31.00324727	37.29757753
Soltu.DM.09G020030.1	0	0	0	0	0	0
Soltu.DM.09G020040.1	0.176186717	0.422187015	0	0.061377334	0.059110658	0.07741967
Soltu.DM.09G020050.1	1.091373952	0.688211136	0.678188647	1.020528219	0.462512902	1.060101442
Soltu.DM.09G020060.1	0	0.032293603	0	0	0	0
Soltu.DM.09G020070.1	8.826242664	9.348291384	9.959395071	9.156692309	9.078859633	10.91069934
Soltu.DM.09G020080.2	1.032492052	0.989642681	0.221643276	1.079053135	0.623522098	0.816652647
Soltu.DM.09G020090.1	0	0.589979291	0.264266983	0	0.247810064	0.324567078
Soltu.DM.09G020100.1	1.545177761	1.4105252	1.184645094	2.076247066	1.888483594	0.727477933
Soltu.DM.09G020110.1	0	0	0	0.106757385	0.102814814	0
Soltu.DM.09G020120.1	30.5582766	27.77686281	30.84959904	30.64802539	27.49184762	27.71101077
Soltu.DM.09G020130.1	42.25375418	42.91377111	41.5172344	42.25919627	36.81799607	34.048817
Soltu.DM.09G020140.2	60.4204724	53.37937627	56.44507595	65.90911415	53.66715461	50.90064455
Soltu.DM.09G020150.1	31.76016334	28.93465945	26.01639521	26.57905671	27.1184721	27.36869558
Soltu.DM.09G020160.1	49.75673062	60.30500135	34.20791944	29.69505179	36.21586394	33.14124924
Soltu.DM.09G020170.1	5.985196329	5.187913315	8.018301544	7.181785735	5.600183272	6.399678516
Soltu.DM.09G020180.1	4.401676643	4.258067851	4.147062343	5.264643453	4.602577589	4.416371552
Soltu.DM.09G020190.1	18.8378947	15.9723429	18.5930017	15.80581895	14.98285977	18.17441724
Soltu.DM.09G020200.1	7.459541752	9.381158305	8.858403978	8.791161821	9.265229185	10.87970303
Soltu.DM.09G020210.1	18.21740474	19.51100677	27.67503437	20.58611563	19.61891585	19.73256632
Soltu.DM.09G020220.1	27.7316578	33.18303297	37.09154733	35.94696413	35.70129324	35.70722283
Soltu.DM.09G020230.1	1.684302598	1.345335407	1.595145501	2.226208161	3.689663865	3.78763919
Soltu.DM.09G020260.2	30.89803336	28.72288438	28.44796177	27.99323226	32.62021097	30.2126601
Soltu.DM.09G020270.1	75.82728636	68.60003115	67.95596755	67.42831058	64.07313727	67.50111809
Soltu.DM.09G020280.2	16.67811978	16.52758947	13.80729232	16.15357951	12.87218336	14.62447849
Soltu.DM.09G020290.1	6.238847029	8.674588552	8.680534441	8.693590657	7.442253058	7.818248136
Soltu.DM.09G020300.1	0.160036268	0	0	0.083626618	1.127535793	2.848076107
Soltu.DM.09G020310.1	0	0	0	0	0	0
Soltu.DM.09G020330.2	0.086766651	0.069304796	0.093130232	0	0.523983931	0.686283399
Soltu.DM.09G020340.2	0.434815521	0.074423264	0.233352732	0.32458849	1.906868388	1.637707734
Soltu.DM.09G020350.1	0.064989347	0.259550957	0.104633628	0.101880144	1.96235381	0.985234073
Soltu.DM.09G020360.1	0.051325663	0.061494501	0.082634932	0.026820118	0.154977875	0.033830154
Soltu.DM.09G020370.1	6.702817722	7.744435947	6.257464623	6.744432435	5.397110104	5.383809091
Soltu.DM.09G020390.1	21.43040731	18.8702407	20.57877262	17.45107001	16.27440744	20.22789247
Soltu.DM.09G020400.1	0.858980608	1.045501107	0.943931267	0.833594403	1.111582525	1.159316271
Soltu.DM.09G020410.1	1.081935334	1.080243771	0	1.978770678	3.266904511	1.426266595
Soltu.DM.09G020420.1	54.73240369	56.83270505	55.75769066	54.7670721	49.55519811	51.20207934
Soltu.DM.09G020430.1	38.63911049	36.79814442	39.02463981	37.81709039	36.80313933	36.17472392
Soltu.DM.09G020440.1	0	0	0.043304253	0	0	0
Soltu.DM.09G020450.1	198.6427006	193.2535253	194.6678343	171.0245058	188.3662664	194.807917
Soltu.DM.09G020460.2	14.91573982	17.21380587	13.08566958	11.86746275	10.31613807	11.16474279
Soltu.DM.09G020470.1	13.56551296	11.38366488	8.190239364	7.805932383	11.21553273	12.77343173
Soltu.DM.09G020480.1	2.105289944	1.312467299	2.810839724	1.931909035	1.550469387	1.624571041
Soltu.DM.09G020490.1	24.00544021	23.23477265	23.71990483	24.71904442	21.67426997	20.47636417
Soltu.DM.09G020500.1	28.26300885	27.83038357	31.50261879	27.32522579	23.78238356	23.60669504
Soltu.DM.09G020510.1	73.13049719	68.96285352	60.96873449	56.9084428	61.86154785	53.46318205
Soltu.DM.09G020520.1	335.9810919	309.5229965	384.9087849	372.9912758	316.347949	311.8157691
Soltu.DM.09G020530.1	183.0146099	185.8478793	199.9751644	193.4396007	201.3697186	190.816376
Soltu.DM.09G020540.1	12.27150689	11.40095115	9.231998681	12.63117102	15.1872168	15.10176777
Soltu.DM.09G020550.1	36.88033029	46.33685099	42.01022046	43.61316214	23.67657958	25.22863264
Soltu.DM.09G020560.2	65.48307534	68.09517835	48.29867735	56.7086854	63.29360586	57.43309901
Soltu.DM.09G020590.1	10.50889183	9.392608716	8.124233525	7.733868105	8.910697612	9.220750797
Soltu.DM.09G020600.1	21.43080642	24.29189521	22.57546655	22.96163319	23.11492082	20.94490437
Soltu.DM.09G020610.1	0	0.17631565	0	0.230694118	0	0
Soltu.DM.09G020620.1	1.400317346	2.077218752	1.28830154	0.627199635	1.208074064	0.791132252
Soltu.DM.09G020630.1	37.1544135	35.48618576	29.56164149	35.06259384	40.7058633	41.35077202
Soltu.DM.09G020640.1	51.13347125	48.9873127	47.74016448	48.55739107	47.59832877	46.31744811
Soltu.DM.09G020650.1	394.5364703	397.7732922	327.8853724	413.3122612	614.9333863	535.2397494
Soltu.DM.09G020660.5	15.11521254	12.91897618	13.28469117	11.56145942	14.77249502	15.59402887
Soltu.DM.09G020670.2	31.65132233	31.23903623	28.43030254	26.78272564	28.6809816	29.18194716
Soltu.DM.09G020680.1	0.223306421	0.089182916	0.119842004	0	0.112378983	0.147187396
Soltu.DM.09G020690.1	2.112478739	2.607708464	1.855154218	2.60915048	1.739626652	1.518973924
Soltu.DM.09G020700.1	2.259335549	1.353481902	1.212519097	2.243161046	1.932918502	3.574056291
Soltu.DM.09G020710.1	228.0365843	233.9509073	201.0722706	205.3743508	214.4445433	216.2229128
Soltu.DM.09G020730.1	1.285330657	1.32861478	0.649222823	0.711155491	0.989288997	1.395382869
Soltu.DM.09G020750.1	84.29520953	87.01411377	100.1454932	84.36667652	88.77740733	83.56596955
Soltu.DM.09G020760.1	57.61305651	61.35784621	63.63089346	56.06619343	71.22384482	67.96857955
Soltu.DM.09G020770.2	4.518671099	5.413927607	5.092580206	3.0695888	5.685054419	6.254598509
Soltu.DM.09G020780.1	0.450102004	0.539277945	0.322075385	0.470399726	1.132569435	0.494457657
Soltu.DM.09G020790.1	8.554553259	9.269035516	6.706819638	8.707101964	12.24140123	12.06157473
Soltu.DM.09G020810.1	7.475645382	7.767005411	6.334672939	7.460310191	6.477634201	6.631617862
Soltu.DM.09G020820.1	22.01738404	16.63575408	20.09024599	19.16580743	15.89893529	15.61761921
Soltu.DM.09G020830.1	11.56288004	13.50914138	9.292751199	10.22056719	11.98544573	11.22357168
Soltu.DM.09G020850.1	0	0	0	0	0	0.040701338
Soltu.DM.09G020860.2	0	0	0	0	0	0
Soltu.DM.09G020870.1	0	0	0	0	0	0
Soltu.DM.09G020880.1	13.2598149	11.63028367	9.323061983	11.05113879	11.4877021	10.1228051
Soltu.DM.09G020900.1	19.20435217	17.18922015	13.39833602	15.40697455	17.16886435	16.53001035
Soltu.DM.09G020910.1	220.773963	210.4739431	238.77883	216.3689643	195.7424601	224.0546719
Soltu.DM.09G020920.2	12.87786752	12.60585079	12.53142191	12.72282762	12.78442533	13.4186342
Soltu.DM.09G020930.1	12.99933586	13.24897537	13.67366978	15.46035778	13.60718801	13.36642216
Soltu.DM.09G020950.1	8.034832117	7.848003443	9.108618254	8.271369222	8.026483204	8.786960671
Soltu.DM.09G020960.1	24.60719036	18.76381688	14.80264707	17.49006404	10.60557758	9.233138966
Soltu.DM.09G020970.1	0	0	0	0	0	0
Soltu.DM.09G020990.1	0	0	0	0	0	0
Soltu.DM.09G021000.1	0	0	0	0	0	0
Soltu.DM.09G021020.1	0	0	0	0	0	0
Soltu.DM.09G021030.1	0	0	0	0	0	0
Soltu.DM.09G021040.1	0	0	0	0	0	0
Soltu.DM.09G021050.1	10.15906855	9.893817909	10.03471428	9.664826707	10.87054342	9.610379833
Soltu.DM.09G021060.1	2.930784669	4.373902692	2.89738499	4.191406394	5.278652938	4.473551047
Soltu.DM.09G021090.1	9.602176085	10.98637111	10.77066513	6.870943745	8.968045304	11.17563397
Soltu.DM.09G021100.1	4.137523029	5.050798316	5.111310175	3.589825551	4.40013968	5.351398647
Soltu.DM.09G021110.1	34.88372795	31.4318784	24.81611865	24.98055902	20.84826719	21.63447194
Soltu.DM.09G021130.1	18.01560892	14.90563473	16.23507426	17.4785879	11.78935885	12.68513442
Soltu.DM.09G021140.1	5.454889044	7.127336023	6.180233221	6.721409994	6.540969099	5.50417202
Soltu.DM.09G021150.1	6.664196835	5.451804899	4.614811487	4.381036254	2.758736295	3.471535553
Soltu.DM.09G021160.1	2.513321257	1.853089315	2.85328529	3.384352391	1.654007443	1.401737681
Soltu.DM.09G021170.1	0	0	0	0	0	0
Soltu.DM.09G021190.1	0.233566445	0.124374013	0.083565505	0.162732878	0.235084683	0
Soltu.DM.09G021200.1	1.679862339	1.98783519	1.936626073	1.690594264	0.500972398	0.738162274
Soltu.DM.09G021210.1	0	0.0482373	0	0	0	0
Soltu.DM.09G021220.1	0	0	0	0	0	0
Soltu.DM.09G021230.1	1.138035684	1.363507694	0.91612554	1.189356344	2.290866373	2.062804094
Soltu.DM.09G021240.1	2.034288395	1.78536889	1.213047658	1.732317735	1.238618221	1.787807146
Soltu.DM.09G021250.1	0.214974091	0.114473594	0.230740574	0.187223772	0.360619124	0.188927105
Soltu.DM.09G021260.1	0.035963206	0	0	0	0	0
Soltu.DM.09G021270.1	11.79526568	10.7707639	11.41975933	11.18118855	9.783908469	10.97818088
Soltu.DM.09G021280.1	264.711842	268.5352652	378.0926446	340.2674166	268.759193	252.771638
Soltu.DM.09G021290.1	43.66864689	40.76349258	43.00805737	39.06127704	36.44315108	39.40408151
Soltu.DM.09G021300.1	0.19716994	0.157489338	0.084652257	0.164849185	0.119070955	0.259920247
Soltu.DM.09G021310.1	29.89085562	25.46141918	23.69773717	25.2313453	23.66838983	25.14401279
Soltu.DM.09G021320.1	38.87643212	35.04121984	38.62689775	41.53535231	41.41374814	39.93291046
Soltu.DM.09G021330.1	27.34891386	26.18791577	23.57691875	22.36131284	26.4485483	27.58033377
Soltu.DM.09G021340.1	36.24632453	33.98838174	48.83778689	39.68247641	29.72432941	35.28325256
Soltu.DM.09G021350.1	4.717694454	4.186949804	2.762016205	3.784986381	3.597242871	4.208902104
Soltu.DM.09G021360.1	0	0	0	0	0	0
Soltu.DM.09G021380.1	0.859896366	1.785788061	1.061406642	1.39294486	1.25495455	1.190240761
Soltu.DM.09G021390.1	26.38354924	27.37141571	25.63530862	26.08614555	26.63246855	30.54678868
Soltu.DM.09G021400.1	20.87322878	19.46592373	18.68983908	19.85237131	16.78489613	15.48091635
Soltu.DM.09G021410.2	74.19559712	75.75026275	87.38045229	81.46832402	75.73678932	69.80675814
Soltu.DM.09G021420.1	37.43551082	37.15673626	39.20614957	40.34419271	44.40488452	40.79676585
Soltu.DM.09G021430.1	27.11675984	23.39482125	28.24187287	24.55539128	22.83867393	26.20017871
Soltu.DM.09G021440.1	6.128290489	5.321854008	7.151388141	6.70254155	6.060542243	7.796835848
Soltu.DM.09G021450.1	0	0.034704664	0	0.045408118	0	0
Soltu.DM.09G021460.1	0.08086043	0.613578462	0	0.042253449	0.040693021	0
Soltu.DM.09G021470.1	0.619495231	0.989642681	0.797915793	1.035891009	1.621157454	0.489991588
Soltu.DM.09G021480.1	4.561033641	4.218351927	4.895545852	3.763197808	4.107451818	4.430340611
Soltu.DM.09G021500.1	0	0	0	0	0	0
Soltu.DM.09G021510.1	3.367338463	2.64763309	1.863625242	2.254481974	5.878190514	6.034279971
Soltu.DM.09G021520.1	69.69787457	67.73704773	66.0681917	64.74141673	66.39614719	66.77112916
Soltu.DM.09G021530.2	4.957402537	5.40448471	5.752416179	5.811077545	5.32676378	5.298746245
Soltu.DM.09G021540.1	13.19524843	13.26121192	11.23731408	10.61788285	13.65513394	14.20975606
Soltu.DM.09G021590.1	0	0	0	0	0.09521766	0
Soltu.DM.09G021600.1	0.084229615	0.13455668	0.045203563	0.044014009	0.084777127	0.055518053
Soltu.DM.09G021610.2	48.22335411	44.96094093	43.05010355	42.53214203	37.48216858	37.97434809
Soltu.DM.09G021640.1	4.849245489	5.298235303	3.910413746	4.910374113	5.867035664	5.001418719
Soltu.DM.09G021650.1	0	0.102263077	0.091612554	0	0.085907489	0.281291467
Soltu.DM.09G021660.1	0.314825445	0.44006652	0.337915158	0.16451138	0.079217971	0
Soltu.DM.09G021670.2	12.15963372	12.81032106	9.83382561	10.78905752	11.72951521	12.84335675
Soltu.DM.09G021680.1	11.31685039	10.01049277	12.48146687	11.20813893	12.20625483	14.5075161
Soltu.DM.09G021690.1	39.66300448	37.40770721	35.96783258	33.90531617	36.59408815	35.59466697
Soltu.DM.09G021700.1	10.4684461	10.43746082	7.975355913	8.836581383	7.883949673	8.926625663
Soltu.DM.09G021710.2	0.69705434	0.895676082	0.487941667	0.791835415	1.738711541	1.757886708
Soltu.DM.09G021720.1	10.8474583	11.32483685	9.807195474	18.0163095	11.2350888	12.57900281
Soltu.DM.09G021730.1	27.8173976	29.41481534	25.31686069	24.8732863	25.57824009	28.96722591
Soltu.DM.09G021740.1	0.329797329	0.607904685	0.190607361	0.185591437	0.38300895	0.133771372
Soltu.DM.09G021750.1	1.196710373	0.955871491	0.733987821	0.536004436	0.430174741	0.112683525
Soltu.DM.09G021760.1	0.176456528	0	0	0	0.088801769	0
Soltu.DM.09G021770.1	0.264887616	0.10578939	0.047385804	0.230694118	0.133304724	0.058198235
Soltu.DM.09G021790.1	0	0	0.219285369	0.640544308	0	0.807964853
Soltu.DM.09G021800.1	0	0	0	0	0	0
Soltu.DM.09G021810.1	0	0	0	0	0	0
Soltu.DM.09G021830.1	10.55236069	11.42681463	7.335479697	7.919600058	7.377642225	8.589158019
Soltu.DM.09G021850.1	0.278055292	0.08883858	0.059689647	0	0.055972544	0
Soltu.DM.09G021870.1	0.151813061	0	0	0	0	0
Soltu.DM.09G021890.1	0	0	0	0	0	0
Soltu.DM.09G021900.1	0.577179983	0.251466583	0.168957579	0.109674253	0.264059905	0.345850165
Soltu.DM.09G021910.1	0.468398833	0	0	0	0	0
Soltu.DM.09G021920.1	0	0	0	0	0	0
Soltu.DM.09G021930.1	0.067700419	0.054075658	0.072665657	0	0.068140488	0.089246411
Soltu.DM.09G021950.1	0	0	0	0	0	0
Soltu.DM.09G021960.1	0.193983355	0.154944056	0.20821035	0.101365598	0	0
Soltu.DM.09G021980.1	0	0	0	0	0	0
Soltu.DM.09G021990.1	0.06103078	0.048748289	0	0	0	0
Soltu.DM.09G022000.1	5.183996905	5.740534692	4.0466895	3.940198932	4.743358288	3.572229064
Soltu.DM.09G022010.1	3.640040607	4.010316746	3.233384258	2.492401162	1.010676341	1.65465569
Soltu.DM.09G022030.1	0	0	0	0	0	0
Soltu.DM.09G022040.1	0.234437666	0.046814227	0	0.122504913	0.058990392	0.077262153
Soltu.DM.09G022060.1	0	0	0	0	0	0
Soltu.DM.09G022070.1	0.094396051	0.025132924	0.033773061	0.065768613	0	0.041479353
Soltu.DM.09G022080.1	3.789154934	3.336392466	2.754069786	2.494507092	2.462444079	2.595864292
Soltu.DM.09G022090.1	22.01858901	22.73944799	28.67188328	25.9056243	23.38536805	24.93040437
Soltu.DM.09G022100.1	5.336158448	5.417442384	5.138708935	5.329228837	5.232809017	5.062150708
Soltu.DM.09G022110.1	12.7014127	12.12748935	13.9659132	11.36501498	13.32169976	14.69901479
Soltu.DM.09G022120.2	34.04662629	34.69284836	31.82154933	32.38985817	27.32973778	29.3303817
Soltu.DM.09G022130.1	0	0	0	0	0	0
Soltu.DM.09G022140.1	2.097954439	2.19135165	1.039302083	1.096281714	1.705516326	1.063707229
Soltu.DM.09G022150.1	26.8100362	22.32575097	16.93925193	20.86525517	26.02741746	25.0655763
Soltu.DM.09G022160.1	3.173251324	2.962556952	4.025251164	3.144073705	3.567188653	2.336047164
Soltu.DM.09G022170.1	541.0990792	530.754514	692.7567936	600.6759136	493.369526	510.0220939
Soltu.DM.09G022180.1	4.540159345	5.952378016	4.873140608	7.068267187	7.311474335	5.985087471
Soltu.DM.09G022190.1	21.6995413	21.88209928	19.04285144	18.61366658	17.71841961	17.44460793
Soltu.DM.09G022200.1	47.03544968	40.95764897	35.90435159	32.60269042	44.42289867	40.77022274
Soltu.DM.09G022210.1	0	0	0	0	0	0
Soltu.DM.09G022220.1	0	0	0	0	0	0
Soltu.DM.09G022230.1	0.039515128	0.126250712	0.339305755	0.247782572	0.119315957	0.20836405
Soltu.DM.09G022240.1	0.214042315	0.170966135	0.038290077	0.07456491	0.251339248	0.329189395
Soltu.DM.09G022260.1	10.35365074	13.73882209	15.05632409	18.8487125	11.42943114	13.2084689
Soltu.DM.09G022290.1	0.035762295	0	0.038385148	0	0.035994758	0.094287643
Soltu.DM.09G022300.1	0	0	0	0	0	0
Soltu.DM.09G022310.1	59.10820504	52.94502733	62.05244788	58.44024831	63.10410405	54.26784001
Soltu.DM.09G022320.1	42.03216701	39.86812885	40.09129573	39.95143333	42.6700877	44.50243309
Soltu.DM.09G022330.1	23.94414973	21.69282719	19.79415927	22.09166146	37.31492315	33.86270473
Soltu.DM.09G022340.1	128.7895829	130.1829221	163.9161748	149.1700148	120.4087021	114.5079077
Soltu.DM.09G022350.1	0.645524443	0.515612153	0.519651041	0.505976176	0.162430126	0.212741446
Soltu.DM.09G022360.1	0	0	0.068029124	0.066238905	0	0.083551921
Soltu.DM.09G022370.1	0	0	0	0	0	0
Soltu.DM.09G022380.1	14.13653701	12.56983655	14.31446156	6.968884829	13.95996696	12.3065017
Soltu.DM.09G022390.1	0.116038382	0.834170115	0.373646368	0.4244493	0.642359623	0.535388593
Soltu.DM.09G022400.1	0.360984063	0.173001446	0.309967288	0.30181035	0.508662764	0.380695219
Soltu.DM.09G022410.3	1.427243349	1.596013341	1.072343478	0.745803034	1.675940898	1.881470591
Soltu.DM.09G022420.1	38.60200854	35.7070442	39.78230051	34.57201242	32.48318184	30.41271641
Soltu.DM.09G022430.1	69.22793554	63.87950051	72.44101962	66.30885709	59.51713731	62.71223005
Soltu.DM.09G022440.1	1.543206871	1.232635303	0.70988044	0.921599463	1.849092955	1.162480044
Soltu.DM.09G022450.1	0.053793704	0.085935359	0.057739005	0	0.054143375	0
Soltu.DM.09G022460.1	32.26825697	31.76519399	32.15777578	30.7085555	24.84588375	27.10901244
Soltu.DM.09G022470.1	18.2082583	16.84980854	14.18887182	15.69460255	16.82276323	16.25802859
Soltu.DM.09G022480.1	0	0	0	0	0	0
Soltu.DM.09G022490.1	19.31551629	19.20072464	17.38481503	16.11722515	15.91210444	16.00483319
Soltu.DM.09G022500.1	0.379814134	0.265454217	0.203835102	0.223279969	0.119463443	0.062586482
Soltu.DM.09G022510.1	0	0	0	0	0	0
Soltu.DM.09G022520.2	4.701225411	3.166064865	3.561896098	5.491258241	8.164647754	6.683485264
Soltu.DM.09G022530.1	4.069893092	4.439297267	4.650215662	4.184824604	4.470745796	4.326739243
Soltu.DM.09G022550.1	27.60895349	28.87782903	26.15975891	27.60242167	22.9344038	21.71791368
Soltu.DM.09G022570.1	42.22829571	42.52557652	38.71328285	43.4654559	40.25396482	38.87900015
Soltu.DM.09G022580.1	11.79628512	12.64469128	13.16789781	12.99397376	14.36628617	14.92849065
Soltu.DM.09G022590.1	11.19639534	10.13552714	7.92268356	8.869878902	9.349241125	9.621140015
Soltu.DM.09G022600.1	1.227768919	1.642638131	1.054252086	1.251057769	1.01949351	1.173421518
Soltu.DM.09G022610.1	81.35570033	89.10612482	70.10530149	66.58087237	57.46871905	60.51911896
Soltu.DM.09G022620.1	3.9578862	3.8761005	3.435470774	3.201190967	2.563368623	2.631436307
Soltu.DM.09G022630.1	18.98958896	17.14516627	15.17754186	15.2742861	15.18802943	17.16556759
Soltu.DM.09G022640.1	40.16119275	43.27711206	65.20863157	51.12988656	53.21038007	53.71276612
Soltu.DM.09G022660.1	6.084801423	6.213712367	5.911030596	6.198208154	7.519776527	7.209033996
Soltu.DM.09G022670.1	41.72168263	36.8874066	37.68923103	36.84961341	36.53307577	39.93005701
Soltu.DM.09G022680.2	17.31623606	16.39922949	15.0260006	16.26608087	15.1859939	14.75472161
Soltu.DM.09G022690.1	15.77040042	13.61138223	13.72541392	13.50854515	14.17720666	14.38146452
Soltu.DM.09G022700.1	9.235213942	7.86513793	7.680574787	6.839272449	10.34172957	11.287492
Soltu.DM.09G022710.1	47.0215022	48.31431274	45.60755127	45.22367864	42.16990854	47.44734165
Soltu.DM.09G022720.2	3.271145863	2.449523669	2.940509406	3.504127412	3.333564202	2.695127615
Soltu.DM.09G022730.2	32.32224893	32.71491509	27.06559299	28.02967147	29.20965869	30.88104966
Soltu.DM.09G022740.1	0	0	0	0	0	0
Soltu.DM.09G022750.1	60.67444172	56.15303531	59.46311641	54.23630541	49.93166554	56.35373808
Soltu.DM.09G022760.1	0.286632122	0.457894375	2.153578694	0	1.730971793	0.75570842
Soltu.DM.09G022770.1	3.438198534	4.15649926	4.139188174	4.273050414	2.852613596	4.287426397
Soltu.DM.09G022780.1	11.97123756	10.58045647	11.78479114	14.04104625	15.16231973	14.03805819
Soltu.DM.09G022790.1	1.794799268	2.150391807	1.28428814	1.50058978	1.505388242	1.656202097
Soltu.DM.09G022810.1	2.800375398	1.938558006	1.322533791	1.131642115	1.277755588	1.230536231
Soltu.DM.09G022820.1	1.120253877	1.342202886	0.429433847	1.421652505	0.483229626	0.421937201
Soltu.DM.09G022830.1	7.102140866	7.123639425	4.468667616	5.204223961	6.634778707	5.838068392
Soltu.DM.09G022840.1	8.95784021	11.82469131	10.22207179	8.86907503	9.87022214	10.19278738
Soltu.DM.09G022850.1	1.452429996	0.902321268	0.476346788	0.590305538	0.893365694	0.744595061
Soltu.DM.09G022860.1	6.190876687	7.064225715	9.221526813	8.648752856	8.456518448	8.077876677
Soltu.DM.09G022870.1	101.4217965	100.3595663	102.5743135	90.33661906	93.81352969	102.7187317
Soltu.DM.09G022880.2	30.68720924	31.50940351	37.61512267	39.02220402	39.05849649	36.16028688
Soltu.DM.09G022890.1	0.502572261	0.218961386	0.147117702	0.572984916	0.321897609	0.361373654
Soltu.DM.09G022900.1	70.42385124	67.50497939	74.82633261	61.37430703	59.9180902	62.65065073
Soltu.DM.09G022910.1	30.40485744	27.57984511	30.74899127	27.28756733	28.0236342	25.76658435
Soltu.DM.09G022920.1	0	0.077472028	0.104105175	0.101365598	0.097622147	0.127859758
Soltu.DM.09G022930.1	0.066451046	0	0	0.06944771	0.066882993	0
Soltu.DM.09G022940.1	25.9542316	26.6197836	20.55314652	20.81416645	33.8456604	29.28884288
Soltu.DM.09G022950.1	0	0	0	0	0	0
Soltu.DM.09G022960.1	4.174859168	3.868212044	3.764081022	3.752289988	4.454116549	4.292752393
Soltu.DM.09G022970.1	0.828964842	1.103558385	1.038055917	0.577565131	0.55623554	0.364262332
Soltu.DM.09G022980.1	0	0.05922572	0	0	0.074630058	0
Soltu.DM.09G022990.1	0	0	0	0	0	0
Soltu.DM.09G023000.1	0.079796477	0.063737375	0.085648856	0.083394965	0.080315173	0
Soltu.DM.09G023010.1	0.259908526	0.207601735	0.185980373	0.362172421	0.435996655	0.228417131
Soltu.DM.09G023020.1	2.583326561	2.53062183	2.929741573	4.329906107	7.653179857	6.425439609
Soltu.DM.09G023030.1	19.43572991	20.51421967	15.14918438	19.58676449	24.91834696	22.57109846
Soltu.DM.09G023040.1	14.10475088	11.5443357	10.01270627	8.42332359	8.963533988	10.75611932
Soltu.DM.09G023050.8	30.83601027	31.42895987	25.84731166	29.06090925	28.20109802	28.83015702
Soltu.DM.09G023060.1	15.71575092	13.91443465	13.31905592	15.17748891	19.45499629	17.88614265
Soltu.DM.09G023070.1	15.2107483	15.29946296	14.91540766	13.83600759	18.40934767	17.72466312
Soltu.DM.09G023080.1	23.68611138	22.02012452	19.02031481	18.52853013	17.22952914	20.34930939
Soltu.DM.09G023090.2	53.21528196	51.26098544	48.41285972	47.92411477	49.6464223	49.29236438
Soltu.DM.09G023110.1	16.52197359	15.42381383	16.22048505	15.1314283	15.6727431	16.35079162
Soltu.DM.09G023120.2	11.4658147	11.31320732	10.32546299	10.01664481	11.23665192	12.47093502
Soltu.DM.09G023130.1	32.32878767	33.27052163	31.75065226	31.8621233	30.7737101	31.52005757
Soltu.DM.09G023140.1	2.272440744	0.854169553	1.076075532	1.187459169	1.81631553	1.233505506
Soltu.DM.09G023150.1	1.394375405	2.455326354	0.952407739	1.391017011	2.105158765	2.047022064
Soltu.DM.09G023160.1	0	0	0	0	0.088126983	0
Soltu.DM.09G023170.1	0.110847632	0.066404595	0.178466014	0.144807996	0.139460209	0.073062719
Soltu.DM.09G023190.1	0.089322568	0.023782111	0.159789338	0.031116881	0.029967729	0
Soltu.DM.09G023200.1	9.948484075	9.95807668	7.501716509	5.066950491	0.063374377	0
Soltu.DM.09G023210.1	4.440883082	4.46941146	5.052578291	4.733971343	4.350556547	4.019895019
Soltu.DM.09G023220.1	6.50166913	6.604073467	5.364981756	5.577289902	6.619583913	5.548763191
Soltu.DM.09G023230.1	53.49143816	48.05807978	49.57656813	52.95398719	52.170763	53.21133379
Soltu.DM.09G023240.1	225.1227886	237.7983514	301.8940489	275.0315412	248.7823336	227.9672188
Soltu.DM.09G023250.2	11.26023685	9.758167905	10.97134215	12.51066899	14.13928051	12.64610643
Soltu.DM.09G023260.1	366.1737401	344.8156274	397.3598297	392.1315363	374.0765808	357.4056291
Soltu.DM.09G023270.1	25.81672384	27.62113917	25.77452043	25.62528985	23.3096597	24.89916069
Soltu.DM.09G023280.1	6.450157414	4.351738549	6.721573253	5.039412716	8.446013456	10.07145754
Soltu.DM.09G023290.2	9.823764764	8.141714209	8.403690046	8.414124329	7.434301933	7.400129372
Soltu.DM.09G023300.1	116.0375645	119.9475678	121.6628426	124.4505416	111.7383434	125.6897437
Soltu.DM.09G023310.2	45.31890615	44.2713371	44.90190399	48.83208369	49.43578172	44.37469712
Soltu.DM.09G023320.1	52.20543139	48.23258994	46.19930548	48.96527776	44.49057022	46.96614087
Soltu.DM.09G023330.1	0.029274927	0.046766651	0	0	0	0
Soltu.DM.09G023340.3	22.00790723	22.33739109	18.65686318	18.45889728	17.56557325	17.1854714
Soltu.DM.09G023350.1	9.680438335	8.641069721	8.335593664	9.135487092	7.798326372	8.380545786
Soltu.DM.09G023360.1	18.25508761	19.5096954	23.63029137	23.16107548	17.78579002	17.7117365
Soltu.DM.09G023370.1	285.6816042	310.525306	352.3489627	336.0732468	289.7114383	282.2137344
Soltu.DM.09G023380.1	36.48984519	32.18643277	36.90769812	34.88640331	31.81344322	32.39584312
Soltu.DM.09G023390.1	52.28213702	51.13587905	57.16646698	56.2754606	50.75141705	50.35308295
Soltu.DM.09G023400.2	20.52146482	17.71504188	20.52161745	26.17587148	23.06031643	23.8179816
Soltu.DM.09G023410.1	3.293429298	2.455249182	2.309516176	3.212485933	2.784463391	2.373396756
Soltu.DM.09G023420.1	0.270201933	0.167862789	0.451140508	0.470644853	0.18130554	0.237463354
Soltu.DM.09G023430.1	41.09082311	35.19994731	34.97623426	41.56725054	36.60248258	35.21875424
Soltu.DM.09G023440.1	14.50197809	12.44360059	12.17505156	12.45489517	12.64526123	12.06661528
Soltu.DM.09G023450.2	90.48097029	88.59207919	99.99317186	93.64236405	81.7135678	85.33189266
Soltu.DM.09G023460.1	90.3837859	90.91093728	95.49978389	89.48815337	73.77010064	75.94869618
Soltu.DM.09G023470.1	240.276122	224.2068013	215.4278156	221.4516024	179.5588591	182.2498908
Soltu.DM.09G023480.1	504.5180743	512.3666878	515.7059025	534.022388	499.4878186	472.963999
Soltu.DM.09G023490.1	7.775420635	6.360264546	5.530270026	3.720364662	9.523159451	7.656616526
Soltu.DM.09G023500.1	0.387966711	0.154944056	0.20821035	0.101365598	0.195244293	0
Soltu.DM.09G023510.1	48.05072348	48.11880886	43.87709146	41.53571024	60.90497875	62.08254418
Soltu.DM.09G023520.2	134.2603	145.5695484	173.6956628	161.045812	151.3548589	142.0913582
Soltu.DM.09G023530.1	53.35020704	57.11025989	62.04645086	66.48878638	55.32220781	55.08834802
Soltu.DM.09G023540.2	1.909688055	1.842320178	2.209467643	2.566037593	2.720896902	1.667405728
Soltu.DM.09G023550.1	72.70934726	68.50736916	84.96068592	78.39668198	76.20741296	76.08078087
Soltu.DM.09G023560.1	10.34296554	9.657971771	9.677099393	10.23699879	9.095671344	9.052751355
Soltu.DM.09G023570.1	45.98560755	52.14655664	60.71320806	52.84040197	48.15509123	49.5017143
Soltu.DM.09G023580.1	1496.889021	1306.71559	1270.85436	1160.479423	1736.698809	1962.522831
Soltu.DM.09G023590.1	19.86833243	20.76538811	22.42192893	21.56499169	17.32429615	19.8624693
Soltu.DM.09G023600.2	7.593557618	7.552336938	5.521292315	6.246396361	5.374696856	5.554071319
Soltu.DM.09G023610.1	43.15011035	40.72690604	42.83424679	40.52194766	37.74397145	38.4464049
Soltu.DM.09G023620.1	260.6933424	268.7767008	342.3289224	312.3304252	253.204623	255.229981
Soltu.DM.09G023630.1	38.82307211	45.3309731	48.23914149	51.4168371	42.87710504	44.93893807
Soltu.DM.09G023640.1	5.544352719	4.091592778	5.627559866	4.597714476	2.911509041	4.687210329
Soltu.DM.09G023650.1	8.870729933	6.986043268	8.01795448	10.44180656	5.419690453	5.251989795
Soltu.DM.09G023660.1	19.7816982	19.63548164	23.05896681	20.70552718	14.22163139	14.70103982
Soltu.DM.09G023670.1	66.78764296	59.07103394	58.99498166	54.96527447	63.37652437	64.40567072
Soltu.DM.09G023680.1	34.64771336	33.89569061	39.97530463	37.82763828	33.31520712	33.23578126
Soltu.DM.09G023700.1	37.46212391	34.94629211	30.96228797	34.67465582	39.78873175	38.72516366
Soltu.DM.09G023710.1	0	0.048161575	0	0.031507674	0	0.039742907
Soltu.DM.09G023720.1	65.95554118	44.65150195	103.778429	117.2925416	74.49391357	99.44767396
Soltu.DM.09G023730.1	43.93056642	86.72845692	69.81086412	120.2691208	54.83979975	48.82876311
Soltu.DM.09G023740.1	618.7906146	601.0492836	843.0128272	713.9323841	593.4713243	635.0868073
Soltu.DM.09G023750.3	72.70883688	82.53465038	56.72176084	61.93917823	60.42981885	67.03187199
Soltu.DM.09G023760.1	97.302051	96.72382702	112.4830389	106.4566846	93.20962556	96.44781186
Soltu.DM.09G023770.1	60.36702671	65.92595546	62.34098542	65.04647836	67.05157539	65.63826133
Soltu.DM.09G023780.1	0.256437937	0.13655307	0.183496955	0.178668145	0.258104845	0.112683525
Soltu.DM.09G023790.1	30.90756545	30.98218791	33.93433755	30.66056114	26.67768363	27.83906256
Soltu.DM.09G023800.1	40.74106445	37.09415335	32.64538437	37.38871554	40.83550646	42.25157633
Soltu.DM.09G023810.1	61.74302472	68.61522587	53.19438617	57.83724803	68.17174933	80.57639452
Soltu.DM.09G023820.3	7.996681687	7.588922802	8.214914081	7.447097815	6.693936729	7.6192233
Soltu.DM.09G023830.1	25.80300398	23.62713272	24.61816024	23.01911834	21.48196156	20.03701779
Soltu.DM.09G023840.2	6.810711144	6.022912829	7.16102955	6.06469514	6.400315186	6.458845695
Soltu.DM.09G023850.1	0.794054378	0.728213336	0.410362512	0.706920262	1.657633019	1.356919023
Soltu.DM.09G023860.1	12.04194882	11.69259958	14.57132201	12.31519873	12.05908828	12.69147954
Soltu.DM.09G023870.1	31.77788568	31.87809925	38.43922511	37.52574231	36.51767855	38.22173798
Soltu.DM.09G023880.1	42.14341054	45.74581772	32.292747	36.25746358	39.66966996	36.58732847
Soltu.DM.09G023890.1	0.994962325	1.211010123	1.678182269	1.089346734	1.430614023	1.374071806
Soltu.DM.09G023900.1	0	0.096474601	0.129640407	0.126228857	0.364701604	0.159221585
Soltu.DM.09G023910.1	0.1257927	0.133969097	0.135018502	0.131465426	0.295424225	0.276378079
Soltu.DM.09G023920.1	1.237327388	1.173623233	0.747041967	1.131484978	1.011863377	1.427223821
Soltu.DM.09G023950.1	5.732642439	5.494732497	5.845427884	3.145359362	7.068134822	6.612448673
Soltu.DM.09G023960.1	12.80290145	15.10164044	17.41703788	12.83571345	17.38128266	16.58311325
Soltu.DM.09G023970.1	1.000226676	1.038609376	0.858867693	0.836266179	0.402691355	1.054843003
Soltu.DM.09G023980.1	4.157039647	3.881632039	5.341738093	4.711646036	4.360852719	4.167916254
Soltu.DM.09G023990.1	110.016627	109.2666936	97.87294969	112.7598239	107.6245915	117.560239
Soltu.DM.09G024000.1	68.7665044	64.58885754	76.25480527	78.76293489	77.67249197	85.00869743
Soltu.DM.09G024010.1	5.761305651	6.423399525	5.282036314	5.519356785	9.906207325	8.38600187
Soltu.DM.09G024020.1	16.96902778	13.97319372	16.6488199	15.72315845	17.84232464	17.9878491
Soltu.DM.09G024030.1	11.01588079	9.634824322	10.05022999	11.33996127	20.29010053	17.13565229
Soltu.DM.09G024040.1	0.058371891	0.046624503	0.125305925	0.183012659	0.117502645	0
Soltu.DM.09G024050.1	4.566888626	3.133365622	1.948163305	2.202847497	3.417965645	3.781998082
Soltu.DM.09G024060.1	0.536767607	0.314411324	0.42249889	0.41138063	0.972462104	0.990635168
Soltu.DM.09G024070.1	19.23087752	16.08101011	18.22128145	15.41317113	18.10108763	16.11986599
Soltu.DM.09G024080.1	12.23347541	9.474373312	10.73523005	9.286513959	12.35459387	12.04064696
Soltu.DM.09G024090.1	13.14777379	14.345925	21.03705953	15.89108227	16.07645292	15.81498274
Soltu.DM.09G024100.2	157.2462553	148.8810129	136.3091435	121.6212247	124.1429737	137.3909674
Soltu.DM.09G024110.3	4.987475664	4.024811867	4.746192555	4.245142373	3.933113954	4.744675353
Soltu.DM.09G024120.1	13.62169166	15.82996759	16.23859151	16.16133012	16.63208944	17.0737379
Soltu.DM.09G024130.2	26.5303152	25.77457335	24.43153518	23.90855022	27.22257732	26.80393892
Soltu.DM.09G024140.1	9.425448918	9.975355366	9.294739946	9.111710029	7.589373261	9.318858427
Soltu.DM.09G024150.1	52.07496967	46.78573389	37.90980501	37.65043417	30.54371464	30.35712967
Soltu.DM.09G024160.2	119.5801242	112.0533855	100.4910894	90.9979111	88.29781166	95.14336436
Soltu.DM.09G024170.1	57.75221848	51.6873161	50.75534647	54.7427113	50.28389438	52.39359331
Soltu.DM.09G024180.3	14.71111389	14.18976694	13.02326367	12.90361813	12.65844035	12.16391201
Soltu.DM.09G024190.1	15.19465227	13.1106509	15.57916783	15.24271249	13.24013773	13.66272841
Soltu.DM.09G024200.2	134.0641696	117.574674	97.27905253	107.1879049	150.7887104	154.5876732
Soltu.DM.09G024210.1	59.0154796	48.19820288	43.0021493	40.84059937	42.23172596	44.02026404
Soltu.DM.09G024220.1	0.36649527	0.468380505	0.367149548	0.434092368	0.565612284	0.322089466
Soltu.DM.09G024230.1	0.164844225	0.263338396	0.088467059	0.172278011	0.497747254	0.108653356
Soltu.DM.09G024240.1	1.778451821	1.210087097	1.366856512	1.216155389	1.392231696	1.476137007
Soltu.DM.09G024250.1	0.643101863	1.027354238	0.809279489	1.089270497	1.205284055	1.198574497
Soltu.DM.09G024260.1	18.30721455	18.13863337	24.61502271	25.16855994	21.21977684	18.84858153
Soltu.DM.09G024270.1	2.750229568	2.445859027	3.438852143	3.377988583	3.196164453	2.803224515
Soltu.DM.09G024280.1	1.457587315	1.143821367	2.003643407	1.603493074	2.445103299	2.629382291
Soltu.DM.09G024290.1	5.68437427	6.520409102	5.871902569	5.449378428	5.291149313	6.084910377
Soltu.DM.09G024300.1	6.574171148	6.234081339	6.361124637	6.566029227	6.030184198	7.086837305
Soltu.DM.09G024310.2	34.90314799	33.57028987	26.74759388	28.4330501	31.40992566	34.35774351
Soltu.DM.09G024320.1	24.60178589	24.26864286	23.84578345	23.95770562	29.74659843	27.31488196
Soltu.DM.09G024330.1	20.8504395	19.50732646	19.35411434	18.5637037	19.11261152	19.7707717
Soltu.DM.09G024340.4	34.94697562	30.8435096	31.09617108	32.56054412	32.76836088	31.34649335
Soltu.DM.09G024350.1	4.520343442	4.97311929	4.943416124	5.749252609	8.283936439	7.195731392
Soltu.DM.09G024360.1	58.11765309	62.21135567	72.06523855	60.70749601	70.62471932	66.55782185
Soltu.DM.09G024370.1	309.2316294	312.5868836	306.8582551	260.0867783	274.8791048	300.3929559
Soltu.DM.09G024380.1	39.74690492	37.72982475	35.60626066	35.1354475	33.01084533	34.04383284
Soltu.DM.09G024390.1	384.3836357	380.5134077	398.9178465	416.3636926	442.0935376	441.9099813
Soltu.DM.09G024400.1	3.468541157	3.287027476	5.300440622	4.116477602	5.857926482	4.572421505
Soltu.DM.09G024410.1	2.173240777	1.98385646	1.999396386	1.436910017	1.428484806	1.695544411
Soltu.DM.09G024430.1	11.19272059	12.13981927	11.63423231	10.71241585	10.85043208	12.11451596
Soltu.DM.09G024450.1	0	0	0	0	0	0
Soltu.DM.09G024460.1	0	0	0	0	0	0
Soltu.DM.09G024470.1	0.218507168	0.174532432	0.07817759	0.152240619	0.36654586	0.096016051
Soltu.DM.09G024480.1	21.23719144	20.57359912	19.02129895	19.57050317	25.92469772	26.95563937
Soltu.DM.09G024490.1	17.40068093	17.12893903	18.79914062	16.72697711	17.54245364	17.34468494
Soltu.DM.09G024500.2	18.22081354	18.58715114	18.74091026	20.75918199	19.87007563	19.7691168
Soltu.DM.09G024510.1	0.109426508	0.305915188	0.176177988	0.514625341	0.605757935	0.216378052
Soltu.DM.09G024520.1	10.24605378	10.5453208	8.906182542	9.654851518	8.72349225	10.67267392
Soltu.DM.09G024530.1	1.590011046	1.647057321	1.973284636	2.025213827	1.650357324	1.604780558
Soltu.DM.09G024540.1	2.494420044	2.506587991	3.627396515	2.733048687	2.591622573	2.704876749
Soltu.DM.09G024550.1	4.426453321	2.485987166	2.004368303	2.023904703	4.733677965	4.832269985
Soltu.DM.09G024560.1	31.33649291	30.15204595	27.07449706	29.63436465	36.07834405	35.92703541
Soltu.DM.09G024570.1	98.58771084	103.0381686	80.28997783	81.64042314	81.12698688	82.59250064
Soltu.DM.09G024580.1	0.77258888	0.440789125	0.592322547	0.576735296	0.666523622	0.145495587
Soltu.DM.09G024590.1	0.225051002	1.303255034	0.90583702	1.234799281	1.698854153	0.741686486
Soltu.DM.09G024600.1	0	0	0	0	0	0
Soltu.DM.09G024610.1	1.305295812	1.869496877	1.594273156	1.08191937	3.533616637	3.026080863
Soltu.DM.09G024620.1	0	0	0	0	0	0
Soltu.DM.09G024630.1	0.503904284	0.223607311	0.240382795	0.234057007	0.338119855	0.516657797
Soltu.DM.09G024640.1	0	0.205210188	0.275756851	0.067125045	0.129292208	0.169339345
Soltu.DM.09G024650.1	159.7765434	150.1363528	189.6478258	173.0172854	212.1597182	208.1791827
Soltu.DM.09G024660.1	153.7810964	122.0814165	88.48486748	87.7287811	132.3807296	224.6230209
Soltu.DM.09G024670.1	9.819535597	9.375250137	11.52781138	11.38480082	16.21489556	22.45087956
Soltu.DM.09G024680.1	3.620322078	2.742157266	1.942920633	5.153501657	8.292911451	9.545014905
Soltu.DM.09G024690.1	0	0.220183659	0.19725191	0.192061132	0	0
Soltu.DM.09G024700.1	118.5652322	108.674511	131.0725335	127.3463369	118.4290453	118.9187497
Soltu.DM.09G024710.1	0	0	0.054821342	0	0	0
Soltu.DM.09G024720.1	0.459984483	0.160742861	0.308575219	0.781182778	0.60765402	0.871666673
Soltu.DM.09G024740.1	8.380080947	8.695095854	8.465587874	8.092552291	7.256196731	8.366540863
Soltu.DM.09G024750.2	7.395539502	6.685200527	6.969896873	7.842155482	7.697784393	7.228679912
Soltu.DM.09G024760.1	12.3560627	12.36002137	12.32390426	12.54779967	11.5564475	11.17909489
Soltu.DM.09G024770.1	2.173186223	2.132053082	2.510048757	2.024319608	2.115987045	1.494685288
Soltu.DM.09G024780.1	2.33233082	2.669030484	2.575600121	2.882823389	2.595783898	2.246827914
Soltu.DM.09G024790.1	0.160036268	0	0	0	0.161076542	0.210968601
Soltu.DM.09G024800.1	0.973193522	0.777337579	0.835655053	0.949275123	1.306026015	1.026333732
Soltu.DM.09G024810.1	0.439794325	0.507412214	0.314699613	0.357487832	0.442653092	0.57976104
Soltu.DM.09G024820.1	0	0	0	0	0	0
Soltu.DM.09G024830.1	0	0	0	0	0.128861233	0
Soltu.DM.09G024840.1	8.16347716	7.674930594	8.133331486	8.082583495	11.47957022	11.99731946
Soltu.DM.09G024850.3	33.54932237	29.97117719	32.31578336	28.8335156	27.6278735	28.32860547
Soltu.DM.09G024860.1	0.480108804	0.255657693	0.171773539	0	0	0.210968601
Soltu.DM.09G024870.1	10.31533505	8.941237868	7.340243258	9.183400486	8.651989318	8.612219527
Soltu.DM.09G024880.1	21.33816908	19.66240072	20.48789843	21.14486364	20.94971266	19.38353929
Soltu.DM.09G024890.1	38.35964325	35.78309649	39.73144165	37.25343511	33.24817344	36.94965308
Soltu.DM.09G024900.1	179.1261041	187.1606396	209.0782034	196.1440632	183.2987653	184.8447248
Soltu.DM.09G024910.1	93.67762648	83.77628904	103.6561364	92.71418933	90.31221045	85.31834604
Soltu.DM.09G024930.1	37.1794251	38.11320166	38.65409507	37.99084606	37.00446852	33.68332117
Soltu.DM.09G024940.1	9.149352787	9.088677341	4.660941001	12.47421958	5.422455775	7.530584144
Soltu.DM.09G024950.1	50.37523534	54.5283171	66.37536699	60.30193552	56.12262868	62.81987634
Soltu.DM.09G024960.1	12.2935636	11.27575248	15.09619165	19.65301134	16.5154429	14.42063852
Soltu.DM.09G024970.1	16.63979582	16.24458506	17.54010544	12.96472288	13.23628975	13.68019993
Soltu.DM.09G024980.1	0	0	0	0	0	0
Soltu.DM.09G024990.1	0.120403462	0.288516518	0.193851015	0.943748667	0.302965283	0.238083687
Soltu.DM.09G025000.1	0.143138029	0.228662781	0.15363596	0.074796478	0.07203423	0.188692413
Soltu.DM.09G025010.1	37.08426626	38.96575866	30.0899854	35.37309817	44.58302446	40.73876424
Soltu.DM.09G025020.1	0.455079435	0	0	0	0	0
Soltu.DM.09G025030.1	146.6889281	142.9165411	125.1717006	131.364914	145.2544128	154.0051897
Soltu.DM.09G025040.1	2.791330257	0.981012076	5.392890168	7.584739768	34.55653718	30.46779091
Soltu.DM.09G025050.1	6.136927966	4.352519394	4.713125194	5.529032592	6.389813231	5.788559948
Soltu.DM.09G025060.1	21.23558173	21.90968547	19.49569603	21.5265441	21.45809876	22.70494239
Soltu.DM.09G025070.1	34.47998681	30.05520929	28.91557612	26.31847615	80.0184051	91.48585004
Soltu.DM.09G025080.1	3.667026228	2.972427486	3.090465929	2.952362637	3.827561391	2.578173562
Soltu.DM.09G025090.1	89.2437542	83.1523753	100.639085	93.17745884	80.37792325	84.99839
Soltu.DM.09G025100.1	66.07719691	68.48785519	58.55569074	61.77219513	62.96303048	60.38390166
Soltu.DM.09G025110.4	37.83840935	38.26390548	27.50274669	33.22425468	38.56492786	36.61062841
Soltu.DM.09G025120.4	32.64869892	32.77680478	27.46515836	28.41379956	30.23047895	32.24091571
Soltu.DM.09G025140.1	19.36347679	26.85795935	26.38783144	34.82955527	51.35096798	43.73638019
Soltu.DM.09G025150.1	42.74345173	38.31317872	45.13464933	41.16193421	39.91002865	43.77061769
Soltu.DM.09G025160.1	462.1601857	441.4073828	431.0362677	464.1036697	412.4851455	421.458981
Soltu.DM.09G025170.1	1.060863647	1.010318643	1.313848596	1.492486383	3.121143191	2.312885224
Soltu.DM.09G025180.1	30.42689547	27.50317521	28.14938865	26.49918456	24.35779332	25.01955747
Soltu.DM.09G025190.1	28.38326898	28.90235625	29.64541072	24.0775272	23.08810173	26.4978021
Soltu.DM.09G025200.1	0	0	0	0	0	0
Soltu.DM.09G025210.1	0	0	0	0	0.042481725	0
Soltu.DM.09G025220.1	656.8549625	658.3725705	668.2232589	616.8424976	931.5215224	902.1136213
Soltu.DM.09G025230.1	0.998462822	6.114330829	5.15163936	8.274687305	7.281502051	3.740860073
Soltu.DM.09G025240.1	0.110088643	0.205177511	0.177244034	0.287632953	0.387814859	0.386999726
Soltu.DM.09G025250.1	1.317945737	2.120454979	1.394396961	1.810270318	1.89501814	1.514009957
Soltu.DM.09G025260.1	0.96843463	1.856487401	1.322950237	2.907507353	3.083690276	1.624819295
Soltu.DM.09G025280.1	0.187055378	0.697248252	0.356932028	0.695078383	0.522975785	0.219188156
Soltu.DM.09G025290.1	1.123887575	1.427497062	1.028334072	1.116804466	1.409355352	1.432994268
Soltu.DM.09G025300.1	0.449796436	0.577963419	0.503775755	0.572271764	0.905440439	0.670287203
Soltu.DM.09G025310.1	1.854213313	1.94954733	1.604347928	1.285295803	1.86626614	1.621236536
Soltu.DM.09G025320.1	8.137173906	8.659874086	7.432629201	6.993364765	7.931927809	6.761923577
Soltu.DM.09G025330.1	1.07111598	1.140737423	1.010318729	1.289027756	0.686049947	0.470667976
Soltu.DM.09G025340.1	4.683988334	4.115465295	3.73472781	4.720387494	3.367453837	3.307870043
Soltu.DM.09G025350.1	0.043547284	0.139133438	0.046741099	0.182044338	0.175321406	0.057406422
Soltu.DM.09G025360.1	96.68088058	87.08315225	75.40885146	86.26196535	104.8178583	101.6993722
Soltu.DM.09G025370.1	11.32805741	9.699953629	8.45395259	9.67445188	5.937723504	5.584462955
Soltu.DM.09G025380.1	1.243243986	1.354145699	0.515573348	1.830844642	0.511905832	0.856704273
Soltu.DM.09G025390.1	0.706908669	0.705803446	0.695524758	0.677221691	0.41504385	0.155314307
Soltu.DM.09G025400.2	7.475441853	6.359812967	6.456280018	6.21370501	6.754132848	6.416908549
Soltu.DM.09G025410.1	0.922479799	0.468891838	0.900123347	0.525861702	1.856952273	1.437166012
Soltu.DM.09G025420.1	34.75987743	35.5875508	38.95823857	41.94711156	42.3309152	46.07554235
Soltu.DM.09G025430.1	31.32403614	27.97405286	31.32575439	24.77365796	27.71562957	32.12988152
Soltu.DM.09G025440.1	183.156526	192.2770602	207.1853143	181.5892275	178.5176502	190.4435967
Soltu.DM.09G025450.1	86.66347823	52.88001586	44.93906031	37.49745172	63.52446649	84.55812035
Soltu.DM.09G025460.1	166.8679671	146.1199337	157.9755487	156.9953176	173.3798757	146.6019745
Soltu.DM.09G025470.3	31.69422424	32.6291725	28.72691943	27.86054514	29.17100112	33.23916043
Soltu.DM.09G025480.1	5.165727641	5.436771183	4.30521021	5.144624851	5.749820862	5.768255406
Soltu.DM.09G025490.1	1.889611763	1.091852811	0.949369453	0.714298537	2.549348199	2.967988127
Soltu.DM.09G025500.1	84.71253124	91.39762509	71.05698717	70.91537202	76.83351047	72.64352144
Soltu.DM.09G025520.1	0	0	0	0	0	0
Soltu.DM.09G025530.1	46.52177291	33.84823334	34.12088863	32.28629796	39.5792549	44.93415812
Soltu.DM.09G025540.2	1.180007247	0.878845431	0.513466432	0.699936044	0.465441211	0.609607581
Soltu.DM.09G025550.1	105.3897375	119.9096934	122.6714442	128.7441982	126.8183115	117.0103896
Soltu.DM.09G025560.1	161.9609873	168.2354713	192.5505828	178.4460911	150.1522877	143.511088
Soltu.DM.09G025570.1	27.45645926	34.62889504	36.86211295	38.77738531	43.72731904	35.23475584
Soltu.DM.09G025580.1	4.474626036	3.88988841	4.609917426	4.601289896	4.395188984	3.837707043
Soltu.DM.09G025590.1	1.362303572	1.562963194	1.329287918	1.604940768	1.321298546	1.14282217
Soltu.DM.09G025600.1	17.80697274	17.7407324	21.03251166	24.49846797	14.07107895	11.40751445
Soltu.DM.09G025610.1	12.11787535	12.73571531	12.89252316	16.10815298	20.54171693	17.44577984
Soltu.DM.09G025620.1	17.75744892	17.65088727	15.7924087	26.33502027	37.22097469	30.24571365
Soltu.DM.09G025630.1	7.918506854	7.228458595	5.223798026	6.543496462	7.228585632	6.970633759
Soltu.DM.09G025640.1	35.67723193	34.41812664	28.5241801	29.93430344	34.23422836	35.99669058
Soltu.DM.09G025650.1	91.98690706	91.41699309	76.08006186	73.87524747	83.72075291	88.47895245
Soltu.DM.09G025660.8	19.70972986	18.0000141	13.56106884	14.47660783	18.9823695	19.13858692
Soltu.DM.09G025670.2	13.36151861	11.88446491	13.56362754	12.993683	10.66752192	11.34453795
Soltu.DM.09G025680.2	23.59257023	23.61221785	25.50014056	23.64558033	24.2208461	24.07219117
Soltu.DM.09G025690.1	161.7530208	163.7836145	129.1580853	126.1241447	112.5925028	120.3096392
Soltu.DM.09G025700.1	326.1954106	306.399834	308.9120502	314.4300181	324.4253875	306.5490439
Soltu.DM.09G025710.1	0.274347888	0.131481099	0.117787569	0.057343967	0	0.144664183
Soltu.DM.09G025730.1	95.06154324	78.80648373	95.33431397	90.31674739	85.53164373	85.75873611
Soltu.DM.09G025740.1	11.5293933	11.07799843	10.22755219	10.7380712	12.69651	14.39404366
Soltu.DM.09G025750.1	5.343819734	5.557775925	7.229425454	6.981004629	8.067833749	7.778320575
Soltu.DM.09G025760.1	15.0875047	12.09212305	14.30290118	14.74887502	15.89148258	15.31150971
Soltu.DM.09G025770.1	0	0.383486539	0.085886769	0	0	0
Soltu.DM.09G025780.1	40.62850751	43.62718546	58.23177608	52.48523602	44.27469741	44.05507615
Soltu.DM.09G025790.1	178.9613623	165.1308479	187.1063445	183.1254557	193.9404806	215.3578801
Soltu.DM.09G025800.4	34.70425524	29.00899039	27.46392518	28.18431947	56.53074962	57.85522972
Soltu.DM.09G025810.1	125.9800801	121.2136644	135.7872977	115.3371764	123.0727301	124.1022147
Soltu.DM.09G025820.1	23.69294336	25.89555255	23.34493868	27.57600098	28.58203158	29.39079722
Soltu.DM.09G025830.1	40.71180931	37.51092683	37.99301073	36.34888037	38.17335729	40.07624928
Soltu.DM.09G025840.1	42.81337227	48.12931974	15.20432203	25.18925799	21.38623591	25.08397305
Soltu.DM.09G025850.1	10.85332305	13.58156408	6.31004836	10.87014751	7.373613753	6.438351011
Soltu.DM.09G025860.1	4.853847252	3.371310231	2.038631009	2.426090894	1.699269013	4.729405989
Soltu.DM.09G025870.1	0	0.140729005	0.189108483	0.184132003	0.177331973	0
Soltu.DM.09G025880.1	15.57403985	20.18197588	11.10520798	28.11371973	10.41364411	5.024960995
Soltu.DM.09G025890.2	3.438030497	3.744714846	1.677354627	4.790761766	4.404118107	2.884127703
Soltu.DM.09G025900.1	0	0	0	0	0	0
Soltu.DM.09G025910.1	18.83696456	16.24649058	11.39978824	14.97425493	11.39581517	9.906351676
Soltu.DM.09G025920.1	0.422848121	0.928811433	0.11346509	0.552396008	0.957592653	0.557421623
Soltu.DM.09G025930.1	4.340126857	4.486282699	1.826838225	3.023898977	1.541766605	1.907131219
Soltu.DM.09G025940.1	0	0	0	0	0	0
Soltu.DM.09G025950.2	0.40715941	0.162609133	0.327765763	0	0.102451511	0.134184976
Soltu.DM.09G025960.1	0.398017662	0.317916302	0.320406601	0.207983299	0	0.131172187
Soltu.DM.09G025970.1	9.797144128	9.443946961	7.982051022	7.073392834	9.040844337	9.307708234
Soltu.DM.09G025980.1	25.45514024	24.34457471	22.24465029	22.43224197	22.92206643	24.7203967
Soltu.DM.09G025990.2	8.685114324	8.488409904	9.206289657	6.708921934	7.764251288	7.893544266
Soltu.DM.09G026000.1	2.85510713	2.256509211	0.903222363	0.910862693	1.663701371	1.782833244
Soltu.DM.09G026010.1	0.109115637	0	0.117118322	0.114036297	0.384387202	0.287684455
Soltu.DM.09G026020.1	9.073274222	6.78315988	6.380540754	11.81801763	6.298105283	3.535237991
Soltu.DM.09G026030.1	3.484843167	4.627143155	4.760542376	10.78408924	10.75024587	9.187823419
Soltu.DM.09G026050.1	11.38948742	7.945407878	6.866531444	13.25573143	7.183310738	5.069746087
Soltu.DM.09G026060.1	148.4308069	158.4819193	175.1985884	172.7189837	143.7082887	151.0526647
Soltu.DM.09G026070.3	16.59057931	15.95479812	16.18313453	15.95854658	14.73227283	14.58040872
Soltu.DM.09G026080.1	21.2342976	25.72933329	19.26539382	20.26578847	16.77525933	17.00659261
Soltu.DM.09G026090.1	20.06355535	16.82332724	21.53504291	18.37156463	20.33420916	20.99992164
Soltu.DM.09G026100.1	10.89202063	9.95920265	9.383450024	10.03519415	10.96282136	9.635282351
Soltu.DM.09G026110.1	39.07296853	40.56098512	34.60510029	30.16136798	26.21796808	23.97145383
Soltu.DM.09G026120.1	19.15710899	21.64128217	11.02900211	14.02211631	7.822019524	8.625579681
Soltu.DM.09G026140.1	0	0	0	0	0	0
Soltu.DM.09G026150.1	0.763809461	0.348624126	0.936946575	1.197381121	0.604037032	1.366501162
Soltu.DM.09G026160.1	0	0.087156032	0	0	0	0
Soltu.DM.09G026170.1	0	0	0	0.212011144	0	0.066856247
Soltu.DM.09G026180.1	0	0	0	0	0	0
Soltu.DM.09G026190.1	12.70036105	11.47826986	11.93374058	14.65092419	17.95800714	17.14783682
Soltu.DM.09G026200.1	9.76702031	8.591415162	7.325072448	8.992912186	9.780733538	9.615822049
Soltu.DM.09G026210.1	3.24996729	3.657871601	3.567604265	3.93688386	6.988243817	4.965876289
Soltu.DM.09G026220.4	5.096539614	4.454343643	4.439685307	7.603589417	9.813278551	7.108019002
Soltu.DM.09G026230.2	3.151345307	2.549405602	2.341709391	3.335681647	3.822461555	3.941236688
Soltu.DM.09G026240.1	20.01064177	24.94126191	25.33331883	28.49688722	25.74765486	25.79936626
Soltu.DM.09G026250.1	7.382019765	7.270727441	9.114919567	8.991069907	6.480304806	5.414454256
Soltu.DM.09G026260.1	11.24652336	11.5127037	10.89472761	9.632089103	10.624922	9.741129461
Soltu.DM.09G026270.1	14.81478596	14.90119122	14.37008346	15.36818305	14.57972813	18.22768708
Soltu.DM.09G026280.1	57.46312013	52.60527121	59.34401369	56.3328921	60.59076997	62.90350699
Soltu.DM.09G026290.2	23.00629486	18.90484991	26.61561344	22.53850363	24.2529031	25.6583433
Soltu.DM.09G026300.1	30.67971199	32.1077306	37.33131071	33.65052802	33.27405401	32.10133819
Soltu.DM.09G026320.1	1.247035855	0.896462039	1.472344617	1.824580755	2.510283769	1.643911173
Soltu.DM.09G026330.1	0.140177753	0.447867491	0.601834296	0	0	0.73916006
Soltu.DM.09G026340.1	2.154634634	3.816158728	2.815410195	3.230842996	2.922949931	2.346382484
Soltu.DM.09G026350.1	242.1731922	256.5939038	280.3537699	308.3113171	316.9804849	305.9341846
Soltu.DM.09G026360.1	0.914492961	1.203095024	0.981563078	1.011952352	0.866294007	1.20553486
Soltu.DM.09G026370.1	2.846762792	2.634778102	2.76454354	3.164037686	2.865267427	3.752759105
Soltu.DM.09G026380.1	16.9549405	15.59773946	17.51939195	17.32283149	17.78681228	16.29060614
Soltu.DM.09G026390.2	58.24780827	59.49881879	64.24308082	62.94271486	61.144363	56.60466663
Soltu.DM.09G026400.1	0	0	0	0.191146555	0	0
Soltu.DM.09G026410.3	2.038778083	1.712703761	2.075116575	2.351137618	1.910511271	1.668183687
Soltu.DM.09G026420.1	0	0.111966873	0	0.292998369	0	0
Soltu.DM.09G026430.1	0	0	0	0	0	0
Soltu.DM.09G026440.1	0.246209643	0.098329882	0	0	0	0
Soltu.DM.09G026450.1	21.0871318	24.46293215	18.59195948	21.11982038	24.38256673	17.70481589
Soltu.DM.09G026460.1	0.148774839	0.089125341	0.239529273	0.116612973	0.149741911	0.098061583
Soltu.DM.09G026470.1	24.59834566	23.21710672	22.30469052	24.30209669	23.14262364	25.10653436
Soltu.DM.09G026480.1	44.88208148	38.46930133	42.66159887	42.03506046	41.09080682	38.96993025
Soltu.DM.09G026490.1	3.59820106	3.609285071	3.817189748	3.498106895	4.716489592	5.294898209
Soltu.DM.09G026500.1	0	0.137231763	0	0	0.057641705	0
Soltu.DM.09G026510.1	0	0	0.064014983	0.062330398	0.060028525	0.157243677
Soltu.DM.09G026520.1	38.92495037	33.64785115	18.17474861	16.40160765	8.105787268	6.669329951
Soltu.DM.09G026530.1	0.183481072	0.390814307	0.262583753	0.383510605	0.061557914	0.5643746
Soltu.DM.09G026540.1	0.358959854	0	0.192643221	0.187573723	0.180646589	0.473200599
Soltu.DM.09G026550.1	26.38667691	32.07715821	22.68515956	23.32577301	18.34458847	15.67841717
Soltu.DM.09G026600.1	1.689361617	0.977134558	1.438104045	1.82642563	0.996752716	1.382281629
Soltu.DM.09G026610.1	12.25540895	5.853215593	15.73083986	15.71300137	14.36972308	11.15912861
Soltu.DM.09G026620.1	61.08222981	44.23702783	50.33518792	49.72276845	73.01443762	78.48031939
Soltu.DM.09G026630.1	10.68302405	10.03617032	14.54291749	10.65041711	10.43193202	9.617623838
Soltu.DM.09G026640.1	35.12300397	33.57486865	33.74665981	33.68746592	37.34695042	38.08636682
Soltu.DM.09G026650.1	26.6505843	24.64826013	20.91021436	23.72613081	24.05254764	24.3802848
Soltu.DM.09G026660.2	27.02450278	27.03061874	24.10400575	23.90365166	22.46364746	22.62495694
Soltu.DM.09G026670.1	288.9210587	281.9094623	248.2724356	237.5556933	250.2328323	245.787012
Soltu.DM.09G026680.1	1.109128361	1.132003045	0.62830535	1.287939357	0.620187755	0.934128349
Soltu.DM.09G026690.1	0	0	0	0.048952167	0	0
Soltu.DM.09G026700.1	26.01258404	25.8844669	24.19766371	22.7004696	24.71831931	25.35471828
Soltu.DM.09G026710.1	36.00816032	32.52663098	32.25438583	36.6056514	30.17988662	37.02498939
Soltu.DM.09G026720.1	14.84741765	17.68768309	15.45961848	13.4613067	13.66667047	15.39048469
Soltu.DM.09G026730.1	24.81415227	49.32176551	35.81972726	45.57561524	36.30919404	20.45810651
Soltu.DM.09G026740.1	692.8052823	724.2936706	679.9122438	756.5757799	763.3361776	758.8322317
Soltu.DM.09G026750.1	0.858614851	1.02872693	1.198062833	1.211401977	0.648147039	1.414841583
Soltu.DM.09G026760.1	0.037217737	0.059455277	0	0.077792203	0.149838644	0.147187396
Soltu.DM.09G026770.3	91.8128775	78.53027206	79.2050057	71.3847126	85.41669043	88.70439681
Soltu.DM.09G026780.1	1.676190339	1.377108768	1.747720793	1.151169404	1.542478605	3.093504666
Soltu.DM.09G026790.1	108.8022011	113.5658382	121.9170225	119.6946316	97.57282171	100.9984416
Soltu.DM.09G026800.1	53.52871004	49.02183512	46.5992101	46.29890776	43.02302473	47.14744643
Soltu.DM.09G026810.1	63.77104222	54.07537397	52.06596755	60.72444043	30.91402116	24.00476824
Soltu.DM.09G026820.1	5.483245342	4.566551477	5.439107991	5.295975264	4.315717901	4.384949531
Soltu.DM.09G026830.2	10.09574588	9.78428272	9.1987138	10.87927591	8.942006156	9.345711835
Soltu.DM.09G026840.1	64.32111878	61.07112731	55.60164965	57.51479266	57.03916048	56.48832154
Soltu.DM.09G026870.1	50.88846266	48.1206407	49.25325687	46.89814353	48.75563961	50.93315943
Soltu.DM.09G026880.1	0	0.043454565	0	0	0	0
Soltu.DM.09G026890.1	5.96986836	5.440898352	4.64147961	5.539187208	4.236885459	3.985351709
Soltu.DM.09G026900.1	38.69453656	35.83012833	27.0938802	35.79063664	36.24896466	32.71092682
Soltu.DM.09G026910.1	0	0.1511277	0	0.197737816	0	0.124710503
Soltu.DM.09G026920.1	4.825311494	5.138951802	6.988808355	6.055546018	5.402809538	5.696790867
Soltu.DM.09G026930.2	32.01319188	29.83937929	31.14869327	33.12172616	50.51049556	49.03552184
Soltu.DM.09G026940.1	15.41029157	13.53395084	18.6626055	16.20178556	12.98117814	12.66623541
Soltu.DM.09G026950.1	167.4606983	133.0087025	145.8863631	152.2093085	146.3281557	147.9652748
Soltu.DM.09G026960.1	114.4820701	125.9602696	103.2583802	90.20115876	124.1318238	125.6533403
Soltu.DM.09G026970.1	1.661135947	1.10029893	1.43507007	0.846851827	1.019471784	1.068195446
Soltu.DM.09G026980.3	17.05501225	16.94465423	15.71050205	14.85905077	16.41953154	16.78776441
[truncated: 30,918 more rows]
